# Supplementary material for: Molecular mechanisms underlying menthol binding and activation of TRPM8 ion channel
Source: Nat Commun. 2020 Jul 29;11:3790. doi: 10.1038/s41467-020-17582-x (PMC7391767; doi:10.1038/s41467-020-17582-x)
Supplement: Supplementary file 3 — Supplementary Data 1 [file 41467_2020_17582_MOESM3_ESM.txt]

ATOM      1  N   PRO A 734     203.121 156.271 193.790  1.00  0.00           N
ATOM      2  CA  PRO A 734     202.583 157.177 194.804  1.00  0.00           C
ATOM      3  C   PRO A 734     201.298 156.644 195.412  1.00  0.00           C
ATOM      4  O   PRO A 734     200.951 157.048 196.522  1.00  0.00           O
ATOM      5  CB  PRO A 734     202.336 158.468 194.017  1.00  0.00           C
ATOM      6  CG  PRO A 734     202.053 158.002 192.631  1.00  0.00           C
ATOM      7  CD  PRO A 734     202.983 156.836 192.429  1.00  0.00           C
ATOM      8 1H   PRO A 734     203.171 156.745 192.910  1.00  0.00           H
ATOM      9 2H   PRO A 734     204.036 155.972 194.059  1.00  0.00           H
ATOM     10  HA  PRO A 734     203.331 157.315 195.599  1.00  0.00           H
ATOM     11 1HB  PRO A 734     201.497 159.024 194.461  1.00  0.00           H
ATOM     12 2HB  PRO A 734     203.219 159.120 194.075  1.00  0.00           H
ATOM     13 1HG  PRO A 734     200.994 157.720 192.534  1.00  0.00           H
ATOM     14 2HG  PRO A 734     202.231 158.816 191.912  1.00  0.00           H
ATOM     15 1HD  PRO A 734     202.524 156.114 191.739  1.00  0.00           H
ATOM     16 2HD  PRO A 734     203.943 157.197 192.031  1.00  0.00           H
ATOM     17  N   PHE A 735     200.577 155.726 194.729  1.00  0.00           N
ATOM     18  CA  PHE A 735     199.375 155.083 195.245  1.00  0.00           C
ATOM     19  C   PHE A 735     199.658 154.301 196.532  1.00  0.00           C
ATOM     20  O   PHE A 735     198.982 154.478 197.545  1.00  0.00           O
ATOM     21  CB  PHE A 735     198.766 154.143 194.154  1.00  0.00           C
ATOM     22  CG  PHE A 735     197.562 153.371 194.654  1.00  0.00           C
ATOM     23  CD1 PHE A 735     196.346 154.030 194.895  1.00  0.00           C
ATOM     24  CD2 PHE A 735     197.655 151.999 194.952  1.00  0.00           C
ATOM     25  CE1 PHE A 735     195.245 153.339 195.418  1.00  0.00           C
ATOM     26  CE2 PHE A 735     196.558 151.303 195.481  1.00  0.00           C
ATOM     27  CZ  PHE A 735     195.351 151.974 195.710  1.00  0.00           C
ATOM     28  H   PHE A 735     200.906 155.485 193.803  1.00  0.00           H
ATOM     29  HA  PHE A 735     198.646 155.858 195.491  1.00  0.00           H
ATOM     30 1HB  PHE A 735     198.470 154.735 193.290  1.00  0.00           H
ATOM     31 2HB  PHE A 735     199.524 153.435 193.821  1.00  0.00           H
ATOM     32  HD1 PHE A 735     196.263 155.094 194.668  1.00  0.00           H
ATOM     33  HD2 PHE A 735     198.597 151.477 194.774  1.00  0.00           H
ATOM     34  HE1 PHE A 735     194.309 153.865 195.599  1.00  0.00           H
ATOM     35  HE2 PHE A 735     196.645 150.242 195.714  1.00  0.00           H
ATOM     36  HZ  PHE A 735     194.496 151.434 196.115  1.00  0.00           H
ATOM     37  N   VAL A 736     200.720 153.463 196.518  1.00  0.00           N
ATOM     38  CA  VAL A 736     201.192 152.665 197.647  1.00  0.00           C
ATOM     39  C   VAL A 736     201.656 153.551 198.794  1.00  0.00           C
ATOM     40  O   VAL A 736     201.387 153.302 199.967  1.00  0.00           O
ATOM     41  CB  VAL A 736     202.351 151.753 197.207  1.00  0.00           C
ATOM     42  CG1 VAL A 736     202.951 151.036 198.408  1.00  0.00           C
ATOM     43  CG2 VAL A 736     201.860 150.752 196.174  1.00  0.00           C
ATOM     44  H   VAL A 736     201.210 153.406 195.636  1.00  0.00           H
ATOM     45  HA  VAL A 736     200.354 152.084 198.034  1.00  0.00           H
ATOM     46  HB  VAL A 736     203.142 152.366 196.773  1.00  0.00           H
ATOM     47 1HG1 VAL A 736     203.769 150.396 198.080  1.00  0.00           H
ATOM     48 2HG1 VAL A 736     203.329 151.772 199.120  1.00  0.00           H
ATOM     49 3HG1 VAL A 736     202.185 150.428 198.888  1.00  0.00           H
ATOM     50 1HG2 VAL A 736     202.686 150.109 195.868  1.00  0.00           H
ATOM     51 2HG2 VAL A 736     201.067 150.141 196.606  1.00  0.00           H
ATOM     52 3HG2 VAL A 736     201.474 151.284 195.305  1.00  0.00           H
ATOM     53  N   VAL A 737     202.353 154.655 198.468  1.00  0.00           N
ATOM     54  CA  VAL A 737     202.776 155.665 199.425  1.00  0.00           C
ATOM     55  C   VAL A 737     201.599 156.389 200.087  1.00  0.00           C
ATOM     56  O   VAL A 737     201.551 156.513 201.307  1.00  0.00           O
ATOM     57  CB  VAL A 737     203.675 156.700 198.725  1.00  0.00           C
ATOM     58  CG1 VAL A 737     204.008 157.845 199.669  1.00  0.00           C
ATOM     59  CG2 VAL A 737     204.945 156.028 198.224  1.00  0.00           C
ATOM     60  H   VAL A 737     202.587 154.774 197.493  1.00  0.00           H
ATOM     61  HA  VAL A 737     203.315 155.170 200.235  1.00  0.00           H
ATOM     62  HB  VAL A 737     203.133 157.127 197.881  1.00  0.00           H
ATOM     63 1HG1 VAL A 737     204.644 158.567 199.158  1.00  0.00           H
ATOM     64 2HG1 VAL A 737     203.087 158.334 199.986  1.00  0.00           H
ATOM     65 3HG1 VAL A 737     204.533 157.456 200.542  1.00  0.00           H
ATOM     66 1HG2 VAL A 737     205.576 156.766 197.729  1.00  0.00           H
ATOM     67 2HG2 VAL A 737     205.485 155.597 199.067  1.00  0.00           H
ATOM     68 3HG2 VAL A 737     204.685 155.239 197.517  1.00  0.00           H
ATOM     69  N   PHE A 738     200.568 156.827 199.321  1.00  0.00           N
ATOM     70  CA  PHE A 738     199.329 157.391 199.854  1.00  0.00           C
ATOM     71  C   PHE A 738     198.575 156.415 200.765  1.00  0.00           C
ATOM     72  O   PHE A 738     198.225 156.766 201.894  1.00  0.00           O
ATOM     73  CB  PHE A 738     198.415 157.876 198.679  1.00  0.00           C
ATOM     74  CG  PHE A 738     197.056 158.373 199.139  1.00  0.00           C
ATOM     75  CD1 PHE A 738     196.894 159.601 199.804  1.00  0.00           C
ATOM     76  CD2 PHE A 738     195.937 157.536 198.988  1.00  0.00           C
ATOM     77  CE1 PHE A 738     195.645 159.976 200.323  1.00  0.00           C
ATOM     78  CE2 PHE A 738     194.690 157.903 199.512  1.00  0.00           C
ATOM     79  CZ  PHE A 738     194.543 159.125 200.177  1.00  0.00           C
ATOM     80  H   PHE A 738     200.685 156.750 198.321  1.00  0.00           H
ATOM     81  HA  PHE A 738     199.579 158.245 200.484  1.00  0.00           H
ATOM     82 1HB  PHE A 738     198.912 158.683 198.142  1.00  0.00           H
ATOM     83 2HB  PHE A 738     198.264 157.060 197.975  1.00  0.00           H
ATOM     84  HD1 PHE A 738     197.753 160.264 199.915  1.00  0.00           H
ATOM     85  HD2 PHE A 738     196.051 156.584 198.470  1.00  0.00           H
ATOM     86  HE1 PHE A 738     195.533 160.930 200.838  1.00  0.00           H
ATOM     87  HE2 PHE A 738     193.835 157.237 199.403  1.00  0.00           H
ATOM     88  HZ  PHE A 738     193.574 159.411 200.582  1.00  0.00           H
ATOM     89  N   SER A 739     198.355 155.157 200.325  1.00  0.00           N
ATOM     90  CA  SER A 739     197.707 154.132 201.139  1.00  0.00           C
ATOM     91  C   SER A 739     198.487 153.802 202.413  1.00  0.00           C
ATOM     92  O   SER A 739     197.887 153.665 203.478  1.00  0.00           O
ATOM     93  CB  SER A 739     197.356 152.841 200.337  1.00  0.00           C
ATOM     94  OG  SER A 739     198.514 152.125 199.912  1.00  0.00           O
ATOM     95  H   SER A 739     198.655 154.923 199.389  1.00  0.00           H
ATOM     96  HA  SER A 739     196.770 154.539 201.526  1.00  0.00           H
ATOM     97 1HB  SER A 739     196.746 152.183 200.954  1.00  0.00           H
ATOM     98 2HB  SER A 739     196.767 153.106 199.460  1.00  0.00           H
ATOM     99  HG  SER A 739     199.267 152.648 200.196  1.00  0.00           H
ATOM    100  N   TRP A 740     199.845 153.769 202.361  1.00  0.00           N
ATOM    101  CA  TRP A 740     200.720 153.645 203.532  1.00  0.00           C
ATOM    102  C   TRP A 740     200.609 154.844 204.470  1.00  0.00           C
ATOM    103  O   TRP A 740     200.484 154.679 205.680  1.00  0.00           O
ATOM    104  CB  TRP A 740     202.232 153.452 203.135  1.00  0.00           C
ATOM    105  CG  TRP A 740     203.219 153.051 204.265  1.00  0.00           C
ATOM    106  CD1 TRP A 740     203.330 153.534 205.545  1.00  0.00           C
ATOM    107  CD2 TRP A 740     204.052 151.872 204.224  1.00  0.00           C
ATOM    108  NE1 TRP A 740     204.072 152.668 206.324  1.00  0.00           N
ATOM    109  CE2 TRP A 740     204.493 151.624 205.542  1.00  0.00           C
ATOM    110  CE3 TRP A 740     204.357 150.986 203.198  1.00  0.00           C
ATOM    111  CZ2 TRP A 740     205.170 150.452 205.864  1.00  0.00           C
ATOM    112  CZ3 TRP A 740     204.945 149.761 203.546  1.00  0.00           C
ATOM    113  CH2 TRP A 740     205.348 149.492 204.857  1.00  0.00           C
ATOM    114  H   TRP A 740     200.260 153.836 201.443  1.00  0.00           H
ATOM    115  HA  TRP A 740     200.412 152.769 204.103  1.00  0.00           H
ATOM    116 1HB  TRP A 740     202.310 152.679 202.371  1.00  0.00           H
ATOM    117 2HB  TRP A 740     202.617 154.376 202.706  1.00  0.00           H
ATOM    118  HD1 TRP A 740     202.896 154.468 205.899  1.00  0.00           H
ATOM    119  HE1 TRP A 740     204.274 152.787 207.308  1.00  0.00           H
ATOM    120  HE3 TRP A 740     204.148 151.226 202.156  1.00  0.00           H
ATOM    121  HZ2 TRP A 740     205.559 150.263 206.865  1.00  0.00           H
ATOM    122  HZ3 TRP A 740     205.080 149.019 202.758  1.00  0.00           H
ATOM    123  HH2 TRP A 740     205.803 148.534 205.105  1.00  0.00           H
ATOM    124  N   ASN A 741     200.597 156.086 203.942  1.00  0.00           N
ATOM    125  CA  ASN A 741     200.416 157.302 204.725  1.00  0.00           C
ATOM    126  C   ASN A 741     199.101 157.347 205.488  1.00  0.00           C
ATOM    127  O   ASN A 741     199.093 157.724 206.656  1.00  0.00           O
ATOM    128  CB  ASN A 741     200.533 158.518 203.825  1.00  0.00           C
ATOM    129  CG  ASN A 741     201.946 158.770 203.375  1.00  0.00           C
ATOM    130  OD1 ASN A 741     202.891 158.159 203.887  1.00  0.00           O
ATOM    131  ND2 ASN A 741     202.108 159.659 202.428  1.00  0.00           N
ATOM    132  H   ASN A 741     200.722 156.160 202.942  1.00  0.00           H
ATOM    133  HA  ASN A 741     201.211 157.355 205.470  1.00  0.00           H
ATOM    134 1HB  ASN A 741     199.904 158.382 202.945  1.00  0.00           H
ATOM    135 2HB  ASN A 741     200.170 159.399 204.354  1.00  0.00           H
ATOM    136 1HD2 ASN A 741     203.026 159.868 202.090  1.00  0.00           H
ATOM    137 2HD2 ASN A 741     201.314 160.130 202.044  1.00  0.00           H
ATOM    138  N   VAL A 742     197.968 156.926 204.881  1.00  0.00           N
ATOM    139  CA  VAL A 742     196.688 156.852 205.582  1.00  0.00           C
ATOM    140  C   VAL A 742     196.699 155.833 206.724  1.00  0.00           C
ATOM    141  O   VAL A 742     196.261 156.144 207.830  1.00  0.00           O
ATOM    142  CB  VAL A 742     195.568 156.482 204.590  1.00  0.00           C
ATOM    143  CG1 VAL A 742     194.271 156.201 205.333  1.00  0.00           C
ATOM    144  CG2 VAL A 742     195.381 157.604 203.581  1.00  0.00           C
ATOM    145  H   VAL A 742     198.014 156.655 203.910  1.00  0.00           H
ATOM    146  HA  VAL A 742     196.496 157.815 206.058  1.00  0.00           H
ATOM    147  HB  VAL A 742     195.846 155.565 204.069  1.00  0.00           H
ATOM    148 1HG1 VAL A 742     193.491 155.941 204.616  1.00  0.00           H
ATOM    149 2HG1 VAL A 742     194.419 155.371 206.024  1.00  0.00           H
ATOM    150 3HG1 VAL A 742     193.969 157.089 205.889  1.00  0.00           H
ATOM    151 1HG2 VAL A 742     194.588 157.337 202.882  1.00  0.00           H
ATOM    152 2HG2 VAL A 742     195.109 158.522 204.104  1.00  0.00           H
ATOM    153 3HG2 VAL A 742     196.310 157.760 203.033  1.00  0.00           H
ATOM    154  N   VAL A 743     197.223 154.495 206.330  1.00  0.00           N
ATOM    155  CA  VAL A 743     197.263 153.491 207.403  1.00  0.00           C
ATOM    156  C   VAL A 743     198.133 153.918 208.585  1.00  0.00           C
ATOM    157  O   VAL A 743     197.740 153.826 209.749  1.00  0.00           O
ATOM    158  CB  VAL A 743     197.796 152.155 206.851  1.00  0.00           C
ATOM    159  CG1 VAL A 743     198.066 151.181 207.987  1.00  0.00           C
ATOM    160  CG2 VAL A 743     196.798 151.569 205.864  1.00  0.00           C
ATOM    161  H   VAL A 743     197.544 154.241 205.407  1.00  0.00           H
ATOM    162  HA  VAL A 743     196.256 153.372 207.803  1.00  0.00           H
ATOM    163  HB  VAL A 743     198.745 152.333 206.346  1.00  0.00           H
ATOM    164 1HG1 VAL A 743     198.443 150.241 207.579  1.00  0.00           H
ATOM    165 2HG1 VAL A 743     198.809 151.605 208.662  1.00  0.00           H
ATOM    166 3HG1 VAL A 743     197.143 150.993 208.534  1.00  0.00           H
ATOM    167 1HG2 VAL A 743     197.180 150.625 205.476  1.00  0.00           H
ATOM    168 2HG2 VAL A 743     195.847 151.397 206.368  1.00  0.00           H
ATOM    169 3HG2 VAL A 743     196.651 152.266 205.039  1.00  0.00           H
ATOM    170  N   PHE A 744     199.328 154.468 208.304  1.00  0.00           N
ATOM    171  CA  PHE A 744     200.231 155.020 209.294  1.00  0.00           C
ATOM    172  C   PHE A 744     199.611 156.133 210.141  1.00  0.00           C
ATOM    173  O   PHE A 744     199.694 156.123 211.369  1.00  0.00           O
ATOM    174  CB  PHE A 744     201.505 155.523 208.566  1.00  0.00           C
ATOM    175  CG  PHE A 744     202.537 155.904 209.581  1.00  0.00           C
ATOM    176  CD1 PHE A 744     203.770 155.240 209.604  1.00  0.00           C
ATOM    177  CD2 PHE A 744     202.220 156.795 210.611  1.00  0.00           C
ATOM    178  CE1 PHE A 744     204.677 155.468 210.644  1.00  0.00           C
ATOM    179  CE2 PHE A 744     203.118 157.020 211.658  1.00  0.00           C
ATOM    180  CZ  PHE A 744     204.352 156.362 211.669  1.00  0.00           C
ATOM    181  H   PHE A 744     199.594 154.488 207.330  1.00  0.00           H
ATOM    182  HA  PHE A 744     200.499 154.230 209.996  1.00  0.00           H
ATOM    183 1HB  PHE A 744     201.883 154.738 207.910  1.00  0.00           H
ATOM    184 2HB  PHE A 744     201.250 156.377 207.940  1.00  0.00           H
ATOM    185  HD1 PHE A 744     204.015 154.544 208.802  1.00  0.00           H
ATOM    186  HD2 PHE A 744     201.255 157.307 210.602  1.00  0.00           H
ATOM    187  HE1 PHE A 744     205.636 154.948 210.652  1.00  0.00           H
ATOM    188  HE2 PHE A 744     202.858 157.704 212.466  1.00  0.00           H
ATOM    189  HZ  PHE A 744     205.058 156.548 212.476  1.00  0.00           H
ATOM    190  N   TYR A 745     198.937 157.115 209.511  1.00  0.00           N
ATOM    191  CA  TYR A 745     198.245 158.199 210.184  1.00  0.00           C
ATOM    192  C   TYR A 745     197.165 157.710 211.157  1.00  0.00           C
ATOM    193  O   TYR A 745     197.014 158.244 212.257  1.00  0.00           O
ATOM    194  CB  TYR A 745     197.631 159.140 209.146  1.00  0.00           C
ATOM    195  CG  TYR A 745     198.593 160.185 208.625  1.00  0.00           C
ATOM    196  CD1 TYR A 745     199.402 160.885 209.509  1.00  0.00           C
ATOM    197  CD2 TYR A 745     198.665 160.445 207.264  1.00  0.00           C
ATOM    198  CE1 TYR A 745     200.280 161.840 209.033  1.00  0.00           C
ATOM    199  CE2 TYR A 745     199.542 161.400 206.789  1.00  0.00           C
ATOM    200  CZ  TYR A 745     200.347 162.096 207.669  1.00  0.00           C
ATOM    201  OH  TYR A 745     201.222 163.047 207.195  1.00  0.00           O
ATOM    202  H   TYR A 745     198.926 157.075 208.502  1.00  0.00           H
ATOM    203  HA  TYR A 745     198.966 158.748 210.790  1.00  0.00           H
ATOM    204 1HB  TYR A 745     197.268 158.559 208.297  1.00  0.00           H
ATOM    205 2HB  TYR A 745     196.774 159.653 209.582  1.00  0.00           H
ATOM    206  HD1 TYR A 745     199.345 160.681 210.578  1.00  0.00           H
ATOM    207  HD2 TYR A 745     198.028 159.897 206.570  1.00  0.00           H
ATOM    208  HE1 TYR A 745     200.915 162.389 209.727  1.00  0.00           H
ATOM    209  HE2 TYR A 745     199.598 161.605 205.719  1.00  0.00           H
ATOM    210  HH  TYR A 745     201.140 163.109 206.240  1.00  0.00           H
ATOM    211  N   ILE A 746     196.408 156.650 210.797  1.00  0.00           N
ATOM    212  CA  ILE A 746     195.463 155.996 211.703  1.00  0.00           C
ATOM    213  C   ILE A 746     196.174 155.389 212.926  1.00  0.00           C
ATOM    214  O   ILE A 746     195.770 155.606 214.070  1.00  0.00           O
ATOM    215  CB  ILE A 746     194.679 154.895 210.966  1.00  0.00           C
ATOM    216  CG1 ILE A 746     193.770 155.511 209.900  1.00  0.00           C
ATOM    217  CG2 ILE A 746     193.867 154.070 211.950  1.00  0.00           C
ATOM    218  CD1 ILE A 746     193.193 154.503 208.932  1.00  0.00           C
ATOM    219  H   ILE A 746     196.509 156.301 209.855  1.00  0.00           H
ATOM    220  HA  ILE A 746     194.788 156.751 212.101  1.00  0.00           H
ATOM    221  HB  ILE A 746     195.375 154.240 210.444  1.00  0.00           H
ATOM    222 1HG1 ILE A 746     192.943 156.032 210.384  1.00  0.00           H
ATOM    223 2HG1 ILE A 746     194.329 156.251 209.327  1.00  0.00           H
ATOM    224 1HG2 ILE A 746     193.318 153.297 211.412  1.00  0.00           H
ATOM    225 2HG2 ILE A 746     194.538 153.603 212.673  1.00  0.00           H
ATOM    226 3HG2 ILE A 746     193.162 154.716 212.475  1.00  0.00           H
ATOM    227 1HD1 ILE A 746     192.559 155.015 208.207  1.00  0.00           H
ATOM    228 2HD1 ILE A 746     194.004 153.995 208.410  1.00  0.00           H
ATOM    229 3HD1 ILE A 746     192.599 153.772 209.479  1.00  0.00           H
ATOM    230  N   ALA A 747     197.301 154.667 212.725  1.00  0.00           N
ATOM    231  CA  ALA A 747     198.150 154.155 213.792  1.00  0.00           C
ATOM    232  C   ALA A 747     198.743 155.242 214.700  1.00  0.00           C
ATOM    233  O   ALA A 747     198.755 155.105 215.925  1.00  0.00           O
ATOM    234  CB  ALA A 747     199.272 153.288 213.182  1.00  0.00           C
ATOM    235  H   ALA A 747     197.551 154.480 211.764  1.00  0.00           H
ATOM    236  HA  ALA A 747     197.536 153.540 214.450  1.00  0.00           H
ATOM    237 1HB  ALA A 747     199.909 152.905 213.978  1.00  0.00           H
ATOM    238 2HB  ALA A 747     198.830 152.454 212.636  1.00  0.00           H
ATOM    239 3HB  ALA A 747     199.867 153.892 212.500  1.00  0.00           H
ATOM    240  N   PHE A 748     199.188 156.381 214.121  1.00  0.00           N
ATOM    241  CA  PHE A 748     199.598 157.583 214.843  1.00  0.00           C
ATOM    242  C   PHE A 748     198.471 158.122 215.729  1.00  0.00           C
ATOM    243  O   PHE A 748     198.661 158.343 216.923  1.00  0.00           O
ATOM    244  CB  PHE A 748     200.043 158.666 213.860  1.00  0.00           C
ATOM    245  CG  PHE A 748     200.192 160.026 214.483  1.00  0.00           C
ATOM    246  CD1 PHE A 748     201.268 160.309 215.312  1.00  0.00           C
ATOM    247  CD2 PHE A 748     199.259 161.022 214.241  1.00  0.00           C
ATOM    248  CE1 PHE A 748     201.406 161.559 215.886  1.00  0.00           C
ATOM    249  CE2 PHE A 748     199.396 162.272 214.812  1.00  0.00           C
ATOM    250  CZ  PHE A 748     200.470 162.541 215.636  1.00  0.00           C
ATOM    251  H   PHE A 748     199.234 156.376 213.112  1.00  0.00           H
ATOM    252  HA  PHE A 748     200.431 157.324 215.499  1.00  0.00           H
ATOM    253 1HB  PHE A 748     200.998 158.388 213.419  1.00  0.00           H
ATOM    254 2HB  PHE A 748     199.318 158.741 213.050  1.00  0.00           H
ATOM    255  HD1 PHE A 748     202.008 159.533 215.509  1.00  0.00           H
ATOM    256  HD2 PHE A 748     198.409 160.809 213.591  1.00  0.00           H
ATOM    257  HE1 PHE A 748     202.256 161.769 216.535  1.00  0.00           H
ATOM    258  HE2 PHE A 748     198.655 163.047 214.613  1.00  0.00           H
ATOM    259  HZ  PHE A 748     200.579 163.526 216.087  1.00  0.00           H
ATOM    260  N   LEU A 749     197.254 158.291 215.171  1.00  0.00           N
ATOM    261  CA  LEU A 749     196.084 158.767 215.892  1.00  0.00           C
ATOM    262  C   LEU A 749     195.680 157.878 217.079  1.00  0.00           C
ATOM    263  O   LEU A 749     195.318 158.369 218.148  1.00  0.00           O
ATOM    264  CB  LEU A 749     194.903 158.881 214.920  1.00  0.00           C
ATOM    265  CG  LEU A 749     194.983 160.034 213.911  1.00  0.00           C
ATOM    266  CD1 LEU A 749     193.851 159.903 212.900  1.00  0.00           C
ATOM    267  CD2 LEU A 749     194.906 161.362 214.649  1.00  0.00           C
ATOM    268  H   LEU A 749     197.171 158.070 214.189  1.00  0.00           H
ATOM    269  HA  LEU A 749     196.325 159.726 216.348  1.00  0.00           H
ATOM    270 1HB  LEU A 749     194.826 157.953 214.357  1.00  0.00           H
ATOM    271 2HB  LEU A 749     193.988 159.009 215.497  1.00  0.00           H
ATOM    272  HG  LEU A 749     195.925 159.976 213.365  1.00  0.00           H
ATOM    273 1HD1 LEU A 749     193.907 160.722 212.182  1.00  0.00           H
ATOM    274 2HD1 LEU A 749     193.942 158.953 212.373  1.00  0.00           H
ATOM    275 3HD1 LEU A 749     192.894 159.941 213.419  1.00  0.00           H
ATOM    276 1HD2 LEU A 749     194.964 162.181 213.931  1.00  0.00           H
ATOM    277 2HD2 LEU A 749     193.964 161.422 215.193  1.00  0.00           H
ATOM    278 3HD2 LEU A 749     195.736 161.436 215.351  1.00  0.00           H
ATOM    279  N   LEU A 750     195.799 156.536 216.942  1.00  0.00           N
ATOM    280  CA  LEU A 750     195.596 155.569 218.019  1.00  0.00           C
ATOM    281  C   LEU A 750     196.645 155.640 219.123  1.00  0.00           C
ATOM    282  O   LEU A 750     196.325 155.629 220.310  1.00  0.00           O
ATOM    283  CB  LEU A 750     195.610 154.127 217.450  1.00  0.00           C
ATOM    284  CG  LEU A 750     194.382 153.763 216.589  1.00  0.00           C
ATOM    285  CD1 LEU A 750     194.604 152.407 215.899  1.00  0.00           C
ATOM    286  CD2 LEU A 750     193.083 153.740 217.411  1.00  0.00           C
ATOM    287  H   LEU A 750     196.047 156.202 216.021  1.00  0.00           H
ATOM    288  HA  LEU A 750     194.625 155.758 218.474  1.00  0.00           H
ATOM    289 1HB  LEU A 750     196.503 154.003 216.839  1.00  0.00           H
ATOM    290 2HB  LEU A 750     195.663 153.425 218.281  1.00  0.00           H
ATOM    291  HG  LEU A 750     194.266 154.499 215.792  1.00  0.00           H
ATOM    292 1HD1 LEU A 750     193.731 152.161 215.293  1.00  0.00           H
ATOM    293 2HD1 LEU A 750     195.484 152.466 215.258  1.00  0.00           H
ATOM    294 3HD1 LEU A 750     194.752 151.635 216.652  1.00  0.00           H
ATOM    295 1HD2 LEU A 750     192.246 153.479 216.761  1.00  0.00           H
ATOM    296 2HD2 LEU A 750     193.169 152.999 218.207  1.00  0.00           H
ATOM    297 3HD2 LEU A 750     192.911 154.723 217.847  1.00  0.00           H
ATOM    298  N   LEU A 751     197.940 155.745 218.754  1.00  0.00           N
ATOM    299  CA  LEU A 751     199.034 155.948 219.688  1.00  0.00           C
ATOM    300  C   LEU A 751     198.903 157.257 220.457  1.00  0.00           C
ATOM    301  O   LEU A 751     199.018 157.292 221.680  1.00  0.00           O
ATOM    302  CB  LEU A 751     200.382 155.851 218.931  1.00  0.00           C
ATOM    303  CG  LEU A 751     201.625 155.706 219.837  1.00  0.00           C
ATOM    304  CD1 LEU A 751     202.745 154.959 219.095  1.00  0.00           C
ATOM    305  CD2 LEU A 751     202.158 157.039 220.382  1.00  0.00           C
ATOM    306  H   LEU A 751     198.141 155.674 217.767  1.00  0.00           H
ATOM    307  HA  LEU A 751     198.992 155.168 220.446  1.00  0.00           H
ATOM    308 1HB  LEU A 751     200.345 154.990 218.266  1.00  0.00           H
ATOM    309 2HB  LEU A 751     200.507 156.748 218.324  1.00  0.00           H
ATOM    310  HG  LEU A 751     201.379 155.082 220.696  1.00  0.00           H
ATOM    311 1HD1 LEU A 751     203.614 154.866 219.747  1.00  0.00           H
ATOM    312 2HD1 LEU A 751     202.395 153.966 218.813  1.00  0.00           H
ATOM    313 3HD1 LEU A 751     203.022 155.516 218.201  1.00  0.00           H
ATOM    314 1HD2 LEU A 751     203.030 156.851 221.009  1.00  0.00           H
ATOM    315 2HD2 LEU A 751     202.441 157.685 219.551  1.00  0.00           H
ATOM    316 3HD2 LEU A 751     201.383 157.526 220.974  1.00  0.00           H
ATOM    317  N   PHE A 752     198.573 158.359 219.758  1.00  0.00           N
ATOM    318  CA  PHE A 752     198.289 159.655 220.346  1.00  0.00           C
ATOM    319  C   PHE A 752     197.155 159.627 221.377  1.00  0.00           C
ATOM    320  O   PHE A 752     197.296 160.147 222.482  1.00  0.00           O
ATOM    321  CB  PHE A 752     197.943 160.652 219.239  1.00  0.00           C
ATOM    322  CG  PHE A 752     197.819 162.070 219.719  1.00  0.00           C
ATOM    323  CD1 PHE A 752     198.417 162.472 220.904  1.00  0.00           C
ATOM    324  CD2 PHE A 752     197.102 163.005 218.987  1.00  0.00           C
ATOM    325  CE1 PHE A 752     198.302 163.776 221.346  1.00  0.00           C
ATOM    326  CE2 PHE A 752     196.988 164.310 219.426  1.00  0.00           C
ATOM    327  CZ  PHE A 752     197.588 164.695 220.607  1.00  0.00           C
ATOM    328  H   PHE A 752     198.522 158.252 218.754  1.00  0.00           H
ATOM    329  HA  PHE A 752     199.178 159.994 220.877  1.00  0.00           H
ATOM    330 1HB  PHE A 752     198.711 160.620 218.467  1.00  0.00           H
ATOM    331 2HB  PHE A 752     197.000 160.366 218.774  1.00  0.00           H
ATOM    332  HD1 PHE A 752     198.981 161.745 221.488  1.00  0.00           H
ATOM    333  HD2 PHE A 752     196.628 162.701 218.054  1.00  0.00           H
ATOM    334  HE1 PHE A 752     198.777 164.078 222.280  1.00  0.00           H
ATOM    335  HE2 PHE A 752     196.422 165.035 218.841  1.00  0.00           H
ATOM    336  HZ  PHE A 752     197.497 165.723 220.955  1.00  0.00           H
ATOM    337  N   ALA A 753     196.024 158.953 221.070  1.00  0.00           N
ATOM    338  CA  ALA A 753     194.937 158.708 222.004  1.00  0.00           C
ATOM    339  C   ALA A 753     195.327 157.852 223.215  1.00  0.00           C
ATOM    340  O   ALA A 753     194.947 158.158 224.344  1.00  0.00           O
ATOM    341  CB  ALA A 753     193.763 158.039 221.264  1.00  0.00           C
ATOM    342  H   ALA A 753     195.948 158.605 220.126  1.00  0.00           H
ATOM    343  HA  ALA A 753     194.612 159.669 222.405  1.00  0.00           H
ATOM    344 1HB  ALA A 753     192.948 157.855 221.965  1.00  0.00           H
ATOM    345 2HB  ALA A 753     193.414 158.696 220.467  1.00  0.00           H
ATOM    346 3HB  ALA A 753     194.093 157.094 220.836  1.00  0.00           H
ATOM    347  N   TYR A 754     196.132 156.779 223.018  1.00  0.00           N
ATOM    348  CA  TYR A 754     196.684 155.969 224.100  1.00  0.00           C
ATOM    349  C   TYR A 754     197.521 156.801 225.073  1.00  0.00           C
ATOM    350  O   TYR A 754     197.314 156.733 226.279  1.00  0.00           O
ATOM    351  CB  TYR A 754     197.531 154.794 223.512  1.00  0.00           C
ATOM    352  CG  TYR A 754     198.162 153.929 224.581  1.00  0.00           C
ATOM    353  CD1 TYR A 754     197.381 153.027 225.325  1.00  0.00           C
ATOM    354  CD2 TYR A 754     199.528 154.060 224.897  1.00  0.00           C
ATOM    355  CE1 TYR A 754     197.954 152.275 226.361  1.00  0.00           C
ATOM    356  CE2 TYR A 754     200.095 153.324 225.950  1.00  0.00           C
ATOM    357  CZ  TYR A 754     199.302 152.434 226.684  1.00  0.00           C
ATOM    358  OH  TYR A 754     199.845 151.716 227.770  1.00  0.00           O
ATOM    359  H   TYR A 754     196.352 156.539 222.062  1.00  0.00           H
ATOM    360  HA  TYR A 754     195.858 155.554 224.678  1.00  0.00           H
ATOM    361 1HB  TYR A 754     196.896 154.165 222.886  1.00  0.00           H
ATOM    362 2HB  TYR A 754     198.321 155.196 222.878  1.00  0.00           H
ATOM    363  HD1 TYR A 754     196.323 152.909 225.098  1.00  0.00           H
ATOM    364  HD2 TYR A 754     200.156 154.739 224.322  1.00  0.00           H
ATOM    365  HE1 TYR A 754     197.341 151.579 226.931  1.00  0.00           H
ATOM    366  HE2 TYR A 754     201.150 153.448 226.195  1.00  0.00           H
ATOM    367  HH  TYR A 754     200.772 151.940 227.870  1.00  0.00           H
ATOM    368  N   VAL A 755     198.426 157.665 224.571  1.00  0.00           N
ATOM    369  CA  VAL A 755     199.223 158.587 225.378  1.00  0.00           C
ATOM    370  C   VAL A 755     198.383 159.640 226.109  1.00  0.00           C
ATOM    371  O   VAL A 755     198.604 159.909 227.282  1.00  0.00           O
ATOM    372  CB  VAL A 755     200.251 159.303 224.480  1.00  0.00           C
ATOM    373  CG1 VAL A 755     200.943 160.417 225.249  1.00  0.00           C
ATOM    374  CG2 VAL A 755     201.265 158.300 223.952  1.00  0.00           C
ATOM    375  H   VAL A 755     198.545 157.660 223.567  1.00  0.00           H
ATOM    376  HA  VAL A 755     199.695 158.022 226.183  1.00  0.00           H
ATOM    377  HB  VAL A 755     199.727 159.766 223.643  1.00  0.00           H
ATOM    378 1HG1 VAL A 755     201.665 160.913 224.600  1.00  0.00           H
ATOM    379 2HG1 VAL A 755     200.202 161.143 225.585  1.00  0.00           H
ATOM    380 3HG1 VAL A 755     201.461 159.998 226.112  1.00  0.00           H
ATOM    381 1HG2 VAL A 755     201.988 158.812 223.319  1.00  0.00           H
ATOM    382 2HG2 VAL A 755     201.783 157.832 224.790  1.00  0.00           H
ATOM    383 3HG2 VAL A 755     200.751 157.534 223.371  1.00  0.00           H
ATOM    384  N   LEU A 756     197.340 160.228 225.485  1.00  0.00           N
ATOM    385  CA  LEU A 756     196.383 161.106 226.162  1.00  0.00           C
ATOM    386  C   LEU A 756     195.635 160.493 227.345  1.00  0.00           C
ATOM    387  O   LEU A 756     195.305 161.169 228.325  1.00  0.00           O
ATOM    388  CB  LEU A 756     195.353 161.601 225.139  1.00  0.00           C
ATOM    389  CG  LEU A 756     195.859 162.646 224.136  1.00  0.00           C
ATOM    390  CD1 LEU A 756     194.765 162.949 223.122  1.00  0.00           C
ATOM    391  CD2 LEU A 756     196.277 163.904 224.883  1.00  0.00           C
ATOM    392  H   LEU A 756     197.226 160.043 224.499  1.00  0.00           H
ATOM    393  HA  LEU A 756     196.925 161.955 226.576  1.00  0.00           H
ATOM    394 1HB  LEU A 756     194.987 160.746 224.571  1.00  0.00           H
ATOM    395 2HB  LEU A 756     194.511 162.039 225.676  1.00  0.00           H
ATOM    396  HG  LEU A 756     196.715 162.244 223.593  1.00  0.00           H
ATOM    397 1HD1 LEU A 756     195.125 163.692 222.409  1.00  0.00           H
ATOM    398 2HD1 LEU A 756     194.498 162.035 222.590  1.00  0.00           H
ATOM    399 3HD1 LEU A 756     193.888 163.338 223.639  1.00  0.00           H
ATOM    400 1HD2 LEU A 756     196.638 164.646 224.169  1.00  0.00           H
ATOM    401 2HD2 LEU A 756     195.422 164.307 225.423  1.00  0.00           H
ATOM    402 3HD2 LEU A 756     197.072 163.662 225.588  1.00  0.00           H
ATOM    403  N   LEU A 757     195.311 159.194 227.260  1.00  0.00           N
ATOM    404  CA  LEU A 757     194.745 158.431 228.351  1.00  0.00           C
ATOM    405  C   LEU A 757     195.805 157.999 229.375  1.00  0.00           C
ATOM    406  O   LEU A 757     195.614 158.153 230.581  1.00  0.00           O
ATOM    407  CB  LEU A 757     193.935 157.252 227.751  1.00  0.00           C
ATOM    408  CG  LEU A 757     192.704 157.722 226.925  1.00  0.00           C
ATOM    409  CD1 LEU A 757     192.023 156.559 226.186  1.00  0.00           C
ATOM    410  CD2 LEU A 757     191.692 158.509 227.775  1.00  0.00           C
ATOM    411  H   LEU A 757     195.478 158.736 226.375  1.00  0.00           H
ATOM    412  HA  LEU A 757     194.081 159.082 228.920  1.00  0.00           H
ATOM    413 1HB  LEU A 757     194.594 156.669 227.110  1.00  0.00           H
ATOM    414 2HB  LEU A 757     193.595 156.613 228.566  1.00  0.00           H
ATOM    415  HG  LEU A 757     193.037 158.368 226.113  1.00  0.00           H
ATOM    416 1HD1 LEU A 757     191.169 156.936 225.623  1.00  0.00           H
ATOM    417 2HD1 LEU A 757     192.734 156.097 225.499  1.00  0.00           H
ATOM    418 3HD1 LEU A 757     191.682 155.818 226.909  1.00  0.00           H
ATOM    419 1HD2 LEU A 757     190.853 158.815 227.151  1.00  0.00           H
ATOM    420 2HD2 LEU A 757     191.331 157.878 228.587  1.00  0.00           H
ATOM    421 3HD2 LEU A 757     192.177 159.393 228.190  1.00  0.00           H
ATOM    422  N   MET A 758     196.974 157.483 228.941  1.00  0.00           N
ATOM    423  CA  MET A 758     198.072 157.050 229.797  1.00  0.00           C
ATOM    424  C   MET A 758     199.139 158.143 229.902  1.00  0.00           C
ATOM    425  O   MET A 758     200.322 157.885 229.689  1.00  0.00           O
ATOM    426  CB  MET A 758     198.722 155.708 229.318  1.00  0.00           C
ATOM    427  CG  MET A 758     197.935 154.408 229.616  1.00  0.00           C
ATOM    428  SD  MET A 758     196.355 154.240 228.741  1.00  0.00           S
ATOM    429  CE  MET A 758     195.354 154.541 230.206  1.00  0.00           C
ATOM    430  H   MET A 758     197.070 157.402 227.939  1.00  0.00           H
ATOM    431  HA  MET A 758     197.682 156.884 230.802  1.00  0.00           H
ATOM    432 1HB  MET A 758     198.873 155.742 228.240  1.00  0.00           H
ATOM    433 2HB  MET A 758     199.703 155.593 229.783  1.00  0.00           H
ATOM    434 1HG  MET A 758     198.544 153.546 229.345  1.00  0.00           H
ATOM    435 2HG  MET A 758     197.718 154.352 230.681  1.00  0.00           H
ATOM    436 1HE  MET A 758     194.296 154.493 229.943  1.00  0.00           H
ATOM    437 2HE  MET A 758     195.575 153.786 230.961  1.00  0.00           H
ATOM    438 3HE  MET A 758     195.583 155.530 230.606  1.00  0.00           H
ATOM    439  N   ASP A 759     198.738 159.377 230.284  1.00  0.00           N
ATOM    440  CA  ASP A 759     199.626 160.523 230.437  1.00  0.00           C
ATOM    441  C   ASP A 759     200.039 160.609 231.900  1.00  0.00           C
ATOM    442  O   ASP A 759     199.238 160.420 232.822  1.00  0.00           O
ATOM    443  CB  ASP A 759     198.934 161.850 229.970  1.00  0.00           C
ATOM    444  CG  ASP A 759     199.855 163.047 229.766  1.00  0.00           C
ATOM    445  OD1 ASP A 759     201.100 162.876 229.769  1.00  0.00           O
ATOM    446  OD2 ASP A 759     199.329 164.180 229.585  1.00  0.00           O
ATOM    447  H   ASP A 759     197.751 159.492 230.471  1.00  0.00           H
ATOM    448  HA  ASP A 759     200.509 160.362 229.817  1.00  0.00           H
ATOM    449 1HB  ASP A 759     198.419 161.679 229.025  1.00  0.00           H
ATOM    450 2HB  ASP A 759     198.183 162.147 230.703  1.00  0.00           H
ATOM    451  N   PHE A 760     201.331 160.871 232.134  1.00  0.00           N
ATOM    452  CA  PHE A 760     201.941 160.937 233.444  1.00  0.00           C
ATOM    453  C   PHE A 760     202.185 162.398 233.796  1.00  0.00           C
ATOM    454  O   PHE A 760     201.967 163.301 232.995  1.00  0.00           O
ATOM    455  CB  PHE A 760     203.251 160.101 233.468  1.00  0.00           C
ATOM    456  CG  PHE A 760     203.795 159.897 234.861  1.00  0.00           C
ATOM    457  CD1 PHE A 760     203.091 159.118 235.795  1.00  0.00           C
ATOM    458  CD2 PHE A 760     204.995 160.513 235.256  1.00  0.00           C
ATOM    459  CE1 PHE A 760     203.579 158.952 237.099  1.00  0.00           C
ATOM    460  CE2 PHE A 760     205.482 160.356 236.560  1.00  0.00           C
ATOM    461  CZ  PHE A 760     204.776 159.571 237.479  1.00  0.00           C
ATOM    462  H   PHE A 760     201.903 161.029 231.317  1.00  0.00           H
ATOM    463  HA  PHE A 760     201.243 160.520 234.171  1.00  0.00           H
ATOM    464 1HB  PHE A 760     203.067 159.126 233.018  1.00  0.00           H
ATOM    465 2HB  PHE A 760     204.011 160.599 232.867  1.00  0.00           H
ATOM    466  HD1 PHE A 760     202.157 158.642 235.495  1.00  0.00           H
ATOM    467  HD2 PHE A 760     205.543 161.125 234.539  1.00  0.00           H
ATOM    468  HE1 PHE A 760     203.025 158.344 237.813  1.00  0.00           H
ATOM    469  HE2 PHE A 760     206.409 160.845 236.860  1.00  0.00           H
ATOM    470  HZ  PHE A 760     205.160 159.441 238.491  1.00  0.00           H
ATOM    471  N   HIS A 761     202.624 162.688 235.034  1.00  0.00           N
ATOM    472  CA  HIS A 761     202.872 164.054 235.467  1.00  0.00           C
ATOM    473  C   HIS A 761     204.105 164.723 234.821  1.00  0.00           C
ATOM    474  O   HIS A 761     204.519 164.411 233.707  1.00  0.00           O
ATOM    475  CB  HIS A 761     202.884 164.131 237.009  1.00  0.00           C
ATOM    476  CG  HIS A 761     201.545 163.773 237.570  1.00  0.00           C
ATOM    477  ND1 HIS A 761     200.548 164.716 237.459  1.00  0.00           N
ATOM    478  CD2 HIS A 761     201.071 162.657 238.188  1.00  0.00           C
ATOM    479  CE1 HIS A 761     199.488 164.171 238.012  1.00  0.00           C
ATOM    480  NE2 HIS A 761     199.746 162.924 238.472  1.00  0.00           N
ATOM    481  H   HIS A 761     202.787 161.931 235.682  1.00  0.00           H
ATOM    482  HA  HIS A 761     202.077 164.703 235.099  1.00  0.00           H
ATOM    483 1HB  HIS A 761     203.642 163.452 237.402  1.00  0.00           H
ATOM    484 2HB  HIS A 761     203.156 165.139 237.322  1.00  0.00           H
ATOM    485  HD2 HIS A 761     201.612 161.740 238.422  1.00  0.00           H
ATOM    486  HE1 HIS A 761     198.506 164.637 238.106  1.00  0.00           H
ATOM    487  HE2 HIS A 761     199.086 162.315 238.934  1.00  0.00           H
ATOM    488  N   SER A 762     204.713 165.723 235.489  1.00  0.00           N
ATOM    489  CA  SER A 762     205.827 166.522 234.987  1.00  0.00           C
ATOM    490  C   SER A 762     206.839 165.894 234.024  1.00  0.00           C
ATOM    491  O   SER A 762     207.168 166.499 233.009  1.00  0.00           O
ATOM    492  CB  SER A 762     206.594 167.044 236.188  1.00  0.00           C
ATOM    493  OG  SER A 762     205.802 167.914 236.949  1.00  0.00           O
ATOM    494  H   SER A 762     204.345 165.913 236.411  1.00  0.00           H
ATOM    495  HA  SER A 762     205.425 167.355 234.410  1.00  0.00           H
ATOM    496 1HB  SER A 762     206.914 166.206 236.807  1.00  0.00           H
ATOM    497 2HB  SER A 762     207.489 167.564 235.851  1.00  0.00           H
ATOM    498  HG  SER A 762     206.247 168.764 236.928  1.00  0.00           H
ATOM    499  N   VAL A 763     207.368 164.681 234.297  1.00  0.00           N
ATOM    500  CA  VAL A 763     208.371 164.028 233.453  1.00  0.00           C
ATOM    501  C   VAL A 763     207.668 163.235 232.343  1.00  0.00           C
ATOM    502  O   VAL A 763     206.993 162.261 232.679  1.00  0.00           O
ATOM    503  CB  VAL A 763     209.262 163.082 234.271  1.00  0.00           C
ATOM    504  CG1 VAL A 763     210.281 162.344 233.370  1.00  0.00           C
ATOM    505  CG2 VAL A 763     210.006 163.907 235.343  1.00  0.00           C
ATOM    506  H   VAL A 763     207.044 164.210 235.130  1.00  0.00           H
ATOM    507  HA  VAL A 763     209.006 164.798 233.012  1.00  0.00           H
ATOM    508  HB  VAL A 763     208.637 162.328 234.747  1.00  0.00           H
ATOM    509 1HG1 VAL A 763     210.896 161.683 233.981  1.00  0.00           H
ATOM    510 2HG1 VAL A 763     209.746 161.756 232.625  1.00  0.00           H
ATOM    511 3HG1 VAL A 763     210.919 163.073 232.871  1.00  0.00           H
ATOM    512 1HG2 VAL A 763     210.642 163.247 235.932  1.00  0.00           H
ATOM    513 2HG2 VAL A 763     210.620 164.666 234.858  1.00  0.00           H
ATOM    514 3HG2 VAL A 763     209.280 164.390 235.997  1.00  0.00           H
ATOM    515  N   PRO A 764     207.749 163.562 231.044  1.00  0.00           N
ATOM    516  CA  PRO A 764     207.119 162.762 229.996  1.00  0.00           C
ATOM    517  C   PRO A 764     207.880 161.457 229.765  1.00  0.00           C
ATOM    518  O   PRO A 764     209.095 161.412 229.959  1.00  0.00           O
ATOM    519  CB  PRO A 764     207.189 163.684 228.763  1.00  0.00           C
ATOM    520  CG  PRO A 764     208.442 164.536 228.991  1.00  0.00           C
ATOM    521  CD  PRO A 764     208.454 164.757 230.509  1.00  0.00           C
ATOM    522  HA  PRO A 764     206.076 162.557 230.275  1.00  0.00           H
ATOM    523 1HB  PRO A 764     207.247 163.082 227.845  1.00  0.00           H
ATOM    524 2HB  PRO A 764     206.273 164.288 228.694  1.00  0.00           H
ATOM    525 1HG  PRO A 764     209.334 164.005 228.626  1.00  0.00           H
ATOM    526 2HG  PRO A 764     208.375 165.474 228.418  1.00  0.00           H
ATOM    527 1HD  PRO A 764     209.493 164.804 230.867  1.00  0.00           H
ATOM    528 2HD  PRO A 764     207.920 165.689 230.747  1.00  0.00           H
ATOM    529  N   HIS A 765     207.189 160.375 229.359  1.00  0.00           N
ATOM    530  CA  HIS A 765     207.805 159.101 229.024  1.00  0.00           C
ATOM    531  C   HIS A 765     208.296 159.074 227.568  1.00  0.00           C
ATOM    532  O   HIS A 765     208.113 159.998 226.776  1.00  0.00           O
ATOM    533  CB  HIS A 765     206.819 157.926 229.246  1.00  0.00           C
ATOM    534  CG  HIS A 765     206.368 157.725 230.653  1.00  0.00           C
ATOM    535  ND1 HIS A 765     207.261 157.190 231.561  1.00  0.00           N
ATOM    536  CD2 HIS A 765     205.140 157.867 231.221  1.00  0.00           C
ATOM    537  CE1 HIS A 765     206.564 157.020 232.665  1.00  0.00           C
ATOM    538  NE2 HIS A 765     205.274 157.409 232.515  1.00  0.00           N
ATOM    539  H   HIS A 765     206.186 160.470 229.288  1.00  0.00           H
ATOM    540  HA  HIS A 765     208.669 158.936 229.667  1.00  0.00           H
ATOM    541 1HB  HIS A 765     205.927 158.078 228.639  1.00  0.00           H
ATOM    542 2HB  HIS A 765     207.281 156.994 228.919  1.00  0.00           H
ATOM    543  HD2 HIS A 765     204.229 158.255 230.763  1.00  0.00           H
ATOM    544  HE1 HIS A 765     206.945 156.619 233.604  1.00  0.00           H
ATOM    545  HE2 HIS A 765     204.558 157.364 233.227  1.00  0.00           H
ATOM    546  N   THR A 766     208.995 157.995 227.155  1.00  0.00           N
ATOM    547  CA  THR A 766     209.389 157.793 225.755  1.00  0.00           C
ATOM    548  C   THR A 766     208.259 157.816 224.690  1.00  0.00           C
ATOM    549  O   THR A 766     208.523 158.459 223.674  1.00  0.00           O
ATOM    550  CB  THR A 766     210.358 156.621 225.534  1.00  0.00           C
ATOM    551  OG1 THR A 766     209.836 155.384 225.987  1.00  0.00           O
ATOM    552  CG2 THR A 766     211.648 156.864 226.338  1.00  0.00           C
ATOM    553  H   THR A 766     209.256 157.301 227.843  1.00  0.00           H
ATOM    554  HA  THR A 766     209.896 158.692 225.405  1.00  0.00           H
ATOM    555  HB  THR A 766     210.595 156.541 224.475  1.00  0.00           H
ATOM    556  HG1 THR A 766     209.137 155.545 226.626  1.00  0.00           H
ATOM    557 1HG2 THR A 766     212.336 156.033 226.181  1.00  0.00           H
ATOM    558 2HG2 THR A 766     212.116 157.791 226.004  1.00  0.00           H
ATOM    559 3HG2 THR A 766     211.409 156.941 227.398  1.00  0.00           H
ATOM    560  N   PRO A 767     207.030 157.251 224.757  1.00  0.00           N
ATOM    561  CA  PRO A 767     205.917 157.545 223.832  1.00  0.00           C
ATOM    562  C   PRO A 767     205.589 159.013 223.518  1.00  0.00           C
ATOM    563  O   PRO A 767     205.328 159.315 222.354  1.00  0.00           O
ATOM    564  CB  PRO A 767     204.741 156.891 224.564  1.00  0.00           C
ATOM    565  CG  PRO A 767     205.367 155.782 225.341  1.00  0.00           C
ATOM    566  CD  PRO A 767     206.655 156.367 225.857  1.00  0.00           C
ATOM    567  HA  PRO A 767     206.155 157.137 222.838  1.00  0.00           H
ATOM    568 1HB  PRO A 767     204.238 157.629 225.203  1.00  0.00           H
ATOM    569 2HB  PRO A 767     203.997 156.535 223.836  1.00  0.00           H
ATOM    570 1HG  PRO A 767     204.695 155.459 226.149  1.00  0.00           H
ATOM    571 2HG  PRO A 767     205.528 154.908 224.693  1.00  0.00           H
ATOM    572 1HD  PRO A 767     206.460 156.914 226.791  1.00  0.00           H
ATOM    573 2HD  PRO A 767     207.384 155.561 226.022  1.00  0.00           H
ATOM    574  N   GLU A 768     205.581 159.946 224.492  1.00  0.00           N
ATOM    575  CA  GLU A 768     205.425 161.382 224.297  1.00  0.00           C
ATOM    576  C   GLU A 768     206.553 161.970 223.462  1.00  0.00           C
ATOM    577  O   GLU A 768     206.326 162.742 222.532  1.00  0.00           O
ATOM    578  CB  GLU A 768     205.361 162.174 225.638  1.00  0.00           C
ATOM    579  CG  GLU A 768     204.148 161.877 226.564  1.00  0.00           C
ATOM    580  CD  GLU A 768     204.236 160.577 227.369  1.00  0.00           C
ATOM    581  OE1 GLU A 768     205.130 159.740 227.088  1.00  0.00           O
ATOM    582  OE2 GLU A 768     203.429 160.417 228.312  1.00  0.00           O
ATOM    583  H   GLU A 768     205.694 159.586 225.429  1.00  0.00           H
ATOM    584  HA  GLU A 768     204.488 161.560 223.768  1.00  0.00           H
ATOM    585 1HB  GLU A 768     206.258 161.971 226.224  1.00  0.00           H
ATOM    586 2HB  GLU A 768     205.341 163.243 225.430  1.00  0.00           H
ATOM    587 1HG  GLU A 768     204.036 162.694 227.275  1.00  0.00           H
ATOM    588 2HG  GLU A 768     203.245 161.833 225.958  1.00  0.00           H
ATOM    589  N   LEU A 769     207.814 161.575 223.735  1.00  0.00           N
ATOM    590  CA  LEU A 769     208.967 161.955 222.928  1.00  0.00           C
ATOM    591  C   LEU A 769     208.906 161.446 221.489  1.00  0.00           C
ATOM    592  O   LEU A 769     209.264 162.163 220.551  1.00  0.00           O
ATOM    593  CB  LEU A 769     210.248 161.433 223.592  1.00  0.00           C
ATOM    594  CG  LEU A 769     210.604 162.070 224.942  1.00  0.00           C
ATOM    595  CD1 LEU A 769     211.789 161.334 225.554  1.00  0.00           C
ATOM    596  CD2 LEU A 769     210.920 163.544 224.741  1.00  0.00           C
ATOM    597  H   LEU A 769     207.952 160.986 224.544  1.00  0.00           H
ATOM    598  HA  LEU A 769     208.988 163.041 222.844  1.00  0.00           H
ATOM    599 1HB  LEU A 769     210.146 160.361 223.749  1.00  0.00           H
ATOM    600 2HB  LEU A 769     211.084 161.602 222.914  1.00  0.00           H
ATOM    601  HG  LEU A 769     209.761 161.970 225.625  1.00  0.00           H
ATOM    602 1HD1 LEU A 769     212.043 161.787 226.512  1.00  0.00           H
ATOM    603 2HD1 LEU A 769     211.528 160.287 225.704  1.00  0.00           H
ATOM    604 3HD1 LEU A 769     212.645 161.403 224.883  1.00  0.00           H
ATOM    605 1HD2 LEU A 769     211.174 163.996 225.699  1.00  0.00           H
ATOM    606 2HD2 LEU A 769     211.765 163.645 224.057  1.00  0.00           H
ATOM    607 3HD2 LEU A 769     210.051 164.048 224.319  1.00  0.00           H
ATOM    608  N   ILE A 770     208.391 160.214 221.266  1.00  0.00           N
ATOM    609  CA  ILE A 770     208.089 159.673 219.940  1.00  0.00           C
ATOM    610  C   ILE A 770     207.020 160.493 219.216  1.00  0.00           C
ATOM    611  O   ILE A 770     207.183 160.853 218.049  1.00  0.00           O
ATOM    612  CB  ILE A 770     207.624 158.208 220.046  1.00  0.00           C
ATOM    613  CG1 ILE A 770     208.781 157.312 220.493  1.00  0.00           C
ATOM    614  CG2 ILE A 770     207.061 157.733 218.715  1.00  0.00           C
ATOM    615  CD1 ILE A 770     208.351 155.920 220.902  1.00  0.00           C
ATOM    616  H   ILE A 770     208.211 159.649 222.083  1.00  0.00           H
ATOM    617  HA  ILE A 770     208.981 159.754 219.322  1.00  0.00           H
ATOM    618  HB  ILE A 770     206.849 158.128 220.807  1.00  0.00           H
ATOM    619 1HG1 ILE A 770     209.505 157.221 219.684  1.00  0.00           H
ATOM    620 2HG1 ILE A 770     209.292 157.772 221.339  1.00  0.00           H
ATOM    621 1HG2 ILE A 770     206.737 156.697 218.807  1.00  0.00           H
ATOM    622 2HG2 ILE A 770     206.211 158.355 218.437  1.00  0.00           H
ATOM    623 3HG2 ILE A 770     207.831 157.806 217.948  1.00  0.00           H
ATOM    624 1HD1 ILE A 770     209.226 155.345 221.206  1.00  0.00           H
ATOM    625 2HD1 ILE A 770     207.652 155.986 221.735  1.00  0.00           H
ATOM    626 3HD1 ILE A 770     207.869 155.426 220.059  1.00  0.00           H
ATOM    627  N   LEU A 771     205.922 160.882 219.900  1.00  0.00           N
ATOM    628  CA  LEU A 771     204.924 161.795 219.357  1.00  0.00           C
ATOM    629  C   LEU A 771     205.460 163.174 218.993  1.00  0.00           C
ATOM    630  O   LEU A 771     205.127 163.706 217.934  1.00  0.00           O
ATOM    631  CB  LEU A 771     203.755 162.020 220.346  1.00  0.00           C
ATOM    632  CG  LEU A 771     202.827 160.813 220.543  1.00  0.00           C
ATOM    633  CD1 LEU A 771     201.805 161.143 221.636  1.00  0.00           C
ATOM    634  CD2 LEU A 771     202.151 160.390 219.232  1.00  0.00           C
ATOM    635  H   LEU A 771     205.798 160.516 220.834  1.00  0.00           H
ATOM    636  HA  LEU A 771     204.516 161.359 218.446  1.00  0.00           H
ATOM    637 1HB  LEU A 771     204.168 162.290 221.316  1.00  0.00           H
ATOM    638 2HB  LEU A 771     203.152 162.854 219.987  1.00  0.00           H
ATOM    639  HG  LEU A 771     203.406 159.966 220.917  1.00  0.00           H
ATOM    640 1HD1 LEU A 771     201.143 160.289 221.784  1.00  0.00           H
ATOM    641 2HD1 LEU A 771     202.328 161.360 222.568  1.00  0.00           H
ATOM    642 3HD1 LEU A 771     201.219 162.010 221.336  1.00  0.00           H
ATOM    643 1HD2 LEU A 771     201.504 159.531 219.416  1.00  0.00           H
ATOM    644 2HD2 LEU A 771     201.555 161.218 218.846  1.00  0.00           H
ATOM    645 3HD2 LEU A 771     202.913 160.119 218.500  1.00  0.00           H
ATOM    646  N   TYR A 772     206.337 163.779 219.820  1.00  0.00           N
ATOM    647  CA  TYR A 772     206.979 165.050 219.503  1.00  0.00           C
ATOM    648  C   TYR A 772     207.860 164.971 218.259  1.00  0.00           C
ATOM    649  O   TYR A 772     207.832 165.867 217.417  1.00  0.00           O
ATOM    650  CB  TYR A 772     207.821 165.594 220.692  1.00  0.00           C
ATOM    651  CG  TYR A 772     207.016 165.772 221.955  1.00  0.00           C
ATOM    652  CD1 TYR A 772     205.654 166.126 221.952  1.00  0.00           C
ATOM    653  CD2 TYR A 772     207.659 165.621 223.191  1.00  0.00           C
ATOM    654  CE1 TYR A 772     204.954 166.300 223.156  1.00  0.00           C
ATOM    655  CE2 TYR A 772     206.963 165.774 224.396  1.00  0.00           C
ATOM    656  CZ  TYR A 772     205.609 166.122 224.376  1.00  0.00           C
ATOM    657  OH  TYR A 772     204.933 166.331 225.593  1.00  0.00           O
ATOM    658  H   TYR A 772     206.551 163.325 220.695  1.00  0.00           H
ATOM    659  HA  TYR A 772     206.204 165.784 219.281  1.00  0.00           H
ATOM    660 1HB  TYR A 772     208.644 164.908 220.899  1.00  0.00           H
ATOM    661 2HB  TYR A 772     208.257 166.554 220.419  1.00  0.00           H
ATOM    662  HD1 TYR A 772     205.128 166.265 221.007  1.00  0.00           H
ATOM    663  HD2 TYR A 772     208.721 165.381 223.227  1.00  0.00           H
ATOM    664  HE1 TYR A 772     203.900 166.573 223.138  1.00  0.00           H
ATOM    665  HE2 TYR A 772     207.477 165.623 225.346  1.00  0.00           H
ATOM    666  HH  TYR A 772     205.545 166.216 226.323  1.00  0.00           H
ATOM    667  N   ALA A 773     208.613 163.864 218.073  1.00  0.00           N
ATOM    668  CA  ALA A 773     209.366 163.603 216.859  1.00  0.00           C
ATOM    669  C   ALA A 773     208.500 163.422 215.601  1.00  0.00           C
ATOM    670  O   ALA A 773     208.788 163.998 214.556  1.00  0.00           O
ATOM    671  CB  ALA A 773     210.254 162.358 217.071  1.00  0.00           C
ATOM    672  H   ALA A 773     208.644 163.191 218.826  1.00  0.00           H
ATOM    673  HA  ALA A 773     209.996 164.470 216.659  1.00  0.00           H
ATOM    674 1HB  ALA A 773     210.822 162.158 216.162  1.00  0.00           H
ATOM    675 2HB  ALA A 773     210.943 162.539 217.896  1.00  0.00           H
ATOM    676 3HB  ALA A 773     209.627 161.499 217.303  1.00  0.00           H
ATOM    677  N   LEU A 774     207.381 162.673 215.670  1.00  0.00           N
ATOM    678  CA  LEU A 774     206.449 162.486 214.557  1.00  0.00           C
ATOM    679  C   LEU A 774     205.710 163.755 214.122  1.00  0.00           C
ATOM    680  O   LEU A 774     205.472 163.988 212.937  1.00  0.00           O
ATOM    681  CB  LEU A 774     205.418 161.416 214.938  1.00  0.00           C
ATOM    682  CG  LEU A 774     205.954 159.983 215.046  1.00  0.00           C
ATOM    683  CD1 LEU A 774     204.877 159.079 215.630  1.00  0.00           C
ATOM    684  CD2 LEU A 774     206.388 159.499 213.671  1.00  0.00           C
ATOM    685  H   LEU A 774     207.189 162.221 216.553  1.00  0.00           H
ATOM    686  HA  LEU A 774     207.016 162.183 213.678  1.00  0.00           H
ATOM    687 1HB  LEU A 774     204.982 161.680 215.901  1.00  0.00           H
ATOM    688 2HB  LEU A 774     204.624 161.417 214.189  1.00  0.00           H
ATOM    689  HG  LEU A 774     206.809 159.964 215.724  1.00  0.00           H
ATOM    690 1HD1 LEU A 774     205.258 158.061 215.706  1.00  0.00           H
ATOM    691 2HD1 LEU A 774     204.600 159.438 216.620  1.00  0.00           H
ATOM    692 3HD1 LEU A 774     204.003 159.091 214.982  1.00  0.00           H
ATOM    693 1HD2 LEU A 774     206.772 158.480 213.747  1.00  0.00           H
ATOM    694 2HD2 LEU A 774     205.536 159.516 212.992  1.00  0.00           H
ATOM    695 3HD2 LEU A 774     207.171 160.152 213.285  1.00  0.00           H
ATOM    696  N   VAL A 775     205.340 164.639 215.065  1.00  0.00           N
ATOM    697  CA  VAL A 775     204.813 165.961 214.750  1.00  0.00           C
ATOM    698  C   VAL A 775     205.873 166.917 214.183  1.00  0.00           C
ATOM    699  O   VAL A 775     205.604 167.711 213.281  1.00  0.00           O
ATOM    700  CB  VAL A 775     204.199 166.587 216.015  1.00  0.00           C
ATOM    701  CG1 VAL A 775     203.845 168.047 215.771  1.00  0.00           C
ATOM    702  CG2 VAL A 775     202.968 165.798 216.439  1.00  0.00           C
ATOM    703  H   VAL A 775     205.436 164.365 216.033  1.00  0.00           H
ATOM    704  HA  VAL A 775     204.134 165.869 213.901  1.00  0.00           H
ATOM    705  HB  VAL A 775     204.938 166.566 216.816  1.00  0.00           H
ATOM    706 1HG1 VAL A 775     203.413 168.473 216.676  1.00  0.00           H
ATOM    707 2HG1 VAL A 775     204.746 168.600 215.505  1.00  0.00           H
ATOM    708 3HG1 VAL A 775     203.123 168.115 214.957  1.00  0.00           H
ATOM    709 1HG2 VAL A 775     202.540 166.246 217.334  1.00  0.00           H
ATOM    710 2HG2 VAL A 775     202.232 165.816 215.635  1.00  0.00           H
ATOM    711 3HG2 VAL A 775     203.252 164.767 216.648  1.00  0.00           H
ATOM    712  N   PHE A 776     207.136 166.836 214.643  1.00  0.00           N
ATOM    713  CA  PHE A 776     208.265 167.519 214.021  1.00  0.00           C
ATOM    714  C   PHE A 776     208.467 167.131 212.536  1.00  0.00           C
ATOM    715  O   PHE A 776     208.672 167.999 211.691  1.00  0.00           O
ATOM    716  CB  PHE A 776     209.538 167.287 214.881  1.00  0.00           C
ATOM    717  CG  PHE A 776     210.727 168.043 214.358  1.00  0.00           C
ATOM    718  CD1 PHE A 776     210.835 169.428 214.551  1.00  0.00           C
ATOM    719  CD2 PHE A 776     211.721 167.372 213.631  1.00  0.00           C
ATOM    720  CE1 PHE A 776     211.922 170.136 214.018  1.00  0.00           C
ATOM    721  CE2 PHE A 776     212.810 168.073 213.099  1.00  0.00           C
ATOM    722  CZ  PHE A 776     212.910 169.456 213.295  1.00  0.00           C
ATOM    723  H   PHE A 776     207.296 166.271 215.463  1.00  0.00           H
ATOM    724  HA  PHE A 776     208.045 168.587 213.982  1.00  0.00           H
ATOM    725 1HB  PHE A 776     209.346 167.598 215.908  1.00  0.00           H
ATOM    726 2HB  PHE A 776     209.776 166.225 214.901  1.00  0.00           H
ATOM    727  HD1 PHE A 776     210.067 169.950 215.122  1.00  0.00           H
ATOM    728  HD2 PHE A 776     211.642 166.294 213.481  1.00  0.00           H
ATOM    729  HE1 PHE A 776     211.996 171.213 214.167  1.00  0.00           H
ATOM    730  HE2 PHE A 776     213.578 167.545 212.533  1.00  0.00           H
ATOM    731  HZ  PHE A 776     213.758 170.001 212.883  1.00  0.00           H
ATOM    732  N   VAL A 777     208.285 165.736 212.182  1.00  0.00           N
ATOM    733  CA  VAL A 777     208.229 165.270 210.786  1.00  0.00           C
ATOM    734  C   VAL A 777     207.113 165.952 209.995  1.00  0.00           C
ATOM    735  O   VAL A 777     207.342 166.438 208.886  1.00  0.00           O
ATOM    736  CB  VAL A 777     208.012 163.746 210.745  1.00  0.00           C
ATOM    737  CG1 VAL A 777     207.716 163.288 209.325  1.00  0.00           C
ATOM    738  CG2 VAL A 777     209.239 163.034 211.296  1.00  0.00           C
ATOM    739  H   VAL A 777     208.204 165.063 212.930  1.00  0.00           H
ATOM    740  HA  VAL A 777     209.167 165.533 210.296  1.00  0.00           H
ATOM    741  HB  VAL A 777     207.143 163.496 211.352  1.00  0.00           H
ATOM    742 1HG1 VAL A 777     207.564 162.208 209.314  1.00  0.00           H
ATOM    743 2HG1 VAL A 777     206.815 163.782 208.964  1.00  0.00           H
ATOM    744 3HG1 VAL A 777     208.555 163.543 208.677  1.00  0.00           H
ATOM    745 1HG2 VAL A 777     209.080 161.957 211.264  1.00  0.00           H
ATOM    746 2HG2 VAL A 777     210.109 163.289 210.693  1.00  0.00           H
ATOM    747 3HG2 VAL A 777     209.409 163.345 212.327  1.00  0.00           H
ATOM    748  N   LEU A 778     205.896 166.071 210.582  1.00  0.00           N
ATOM    749  CA  LEU A 778     204.801 166.872 210.036  1.00  0.00           C
ATOM    750  C   LEU A 778     205.173 168.333 209.849  1.00  0.00           C
ATOM    751  O   LEU A 778     204.971 168.889 208.778  1.00  0.00           O
ATOM    752  CB  LEU A 778     203.578 166.778 210.955  1.00  0.00           C
ATOM    753  CG  LEU A 778     202.815 165.448 210.913  1.00  0.00           C
ATOM    754  CD1 LEU A 778     201.890 165.354 212.119  1.00  0.00           C
ATOM    755  CD2 LEU A 778     202.028 165.355 209.613  1.00  0.00           C
ATOM    756  H   LEU A 778     205.753 165.570 211.447  1.00  0.00           H
ATOM    757  HA  LEU A 778     204.524 166.463 209.064  1.00  0.00           H
ATOM    758 1HB  LEU A 778     203.901 166.942 211.982  1.00  0.00           H
ATOM    759 2HB  LEU A 778     202.879 167.571 210.685  1.00  0.00           H
ATOM    760  HG  LEU A 778     203.521 164.621 210.970  1.00  0.00           H
ATOM    761 1HD1 LEU A 778     201.347 164.409 212.090  1.00  0.00           H
ATOM    762 2HD1 LEU A 778     202.480 165.404 213.035  1.00  0.00           H
ATOM    763 3HD1 LEU A 778     201.180 166.180 212.099  1.00  0.00           H
ATOM    764 1HD2 LEU A 778     201.487 164.409 209.583  1.00  0.00           H
ATOM    765 2HD2 LEU A 778     201.319 166.181 209.556  1.00  0.00           H
ATOM    766 3HD2 LEU A 778     202.715 165.407 208.769  1.00  0.00           H
ATOM    767  N   PHE A 779     205.807 168.979 210.849  1.00  0.00           N
ATOM    768  CA  PHE A 779     206.254 170.362 210.750  1.00  0.00           C
ATOM    769  C   PHE A 779     207.218 170.599 209.580  1.00  0.00           C
ATOM    770  O   PHE A 779     207.003 171.483 208.751  1.00  0.00           O
ATOM    771  CB  PHE A 779     206.928 170.780 212.058  1.00  0.00           C
ATOM    772  CG  PHE A 779     207.576 172.135 211.999  1.00  0.00           C
ATOM    773  CD1 PHE A 779     206.807 173.289 212.021  1.00  0.00           C
ATOM    774  CD2 PHE A 779     208.955 172.257 211.920  1.00  0.00           C
ATOM    775  CE1 PHE A 779     207.403 174.536 211.967  1.00  0.00           C
ATOM    776  CE2 PHE A 779     209.553 173.502 211.867  1.00  0.00           C
ATOM    777  CZ  PHE A 779     208.775 174.642 211.890  1.00  0.00           C
ATOM    778  H   PHE A 779     205.973 168.468 211.704  1.00  0.00           H
ATOM    779  HA  PHE A 779     205.388 170.992 210.546  1.00  0.00           H
ATOM    780 1HB  PHE A 779     206.191 170.791 212.860  1.00  0.00           H
ATOM    781 2HB  PHE A 779     207.691 170.050 212.324  1.00  0.00           H
ATOM    782  HD1 PHE A 779     205.722 173.205 212.083  1.00  0.00           H
ATOM    783  HD2 PHE A 779     209.570 171.356 211.901  1.00  0.00           H
ATOM    784  HE1 PHE A 779     206.786 175.434 211.985  1.00  0.00           H
ATOM    785  HE2 PHE A 779     210.638 173.583 211.806  1.00  0.00           H
ATOM    786  HZ  PHE A 779     209.244 175.623 211.846  1.00  0.00           H
ATOM    787  N   CYS A 780     208.264 169.762 209.435  1.00  0.00           N
ATOM    788  CA  CYS A 780     209.194 169.824 208.316  1.00  0.00           C
ATOM    789  C   CYS A 780     208.544 169.627 206.942  1.00  0.00           C
ATOM    790  O   CYS A 780     208.920 170.303 205.983  1.00  0.00           O
ATOM    791  CB  CYS A 780     210.284 168.767 208.499  1.00  0.00           C
ATOM    792  SG  CYS A 780     211.450 169.130 209.833  1.00  0.00           S
ATOM    793  H   CYS A 780     208.399 169.060 210.150  1.00  0.00           H
ATOM    794  HA  CYS A 780     209.623 170.826 208.278  1.00  0.00           H
ATOM    795 1HB  CYS A 780     209.822 167.801 208.707  1.00  0.00           H
ATOM    796 2HB  CYS A 780     210.851 168.666 207.574  1.00  0.00           H
ATOM    797  HG  CYS A 780     210.533 169.239 210.791  1.00  0.00           H
ATOM    798  N   ASP A 781     207.551 168.716 206.800  1.00  0.00           N
ATOM    799  CA  ASP A 781     206.782 168.552 205.573  1.00  0.00           C
ATOM    800  C   ASP A 781     205.891 169.764 205.240  1.00  0.00           C
ATOM    801  O   ASP A 781     205.814 170.202 204.090  1.00  0.00           O
ATOM    802  CB  ASP A 781     205.912 167.296 205.678  1.00  0.00           C
ATOM    803  CG  ASP A 781     205.140 167.002 204.399  1.00  0.00           C
ATOM    804  OD1 ASP A 781     205.763 166.846 203.375  1.00  0.00           O
ATOM    805  OD2 ASP A 781     203.936 166.935 204.458  1.00  0.00           O
ATOM    806  H   ASP A 781     207.344 168.127 207.594  1.00  0.00           H
ATOM    807  HA  ASP A 781     207.474 168.516 204.732  1.00  0.00           H
ATOM    808 1HB  ASP A 781     206.541 166.436 205.912  1.00  0.00           H
ATOM    809 2HB  ASP A 781     205.200 167.413 206.495  1.00  0.00           H
ATOM    810  N   GLU A 782     205.286 170.413 206.254  1.00  0.00           N
ATOM    811  CA  GLU A 782     204.510 171.640 206.106  1.00  0.00           C
ATOM    812  C   GLU A 782     205.356 172.850 205.679  1.00  0.00           C
ATOM    813  O   GLU A 782     204.992 173.595 204.768  1.00  0.00           O
ATOM    814  CB  GLU A 782     203.795 171.957 207.422  1.00  0.00           C
ATOM    815  CG  GLU A 782     203.104 173.313 207.451  1.00  0.00           C
ATOM    816  CD  GLU A 782     202.050 173.408 208.520  1.00  0.00           C
ATOM    817  OE1 GLU A 782     202.398 173.660 209.648  1.00  0.00           O
ATOM    818  OE2 GLU A 782     200.897 173.230 208.207  1.00  0.00           O
ATOM    819  H   GLU A 782     205.390 170.005 207.171  1.00  0.00           H
ATOM    820  HA  GLU A 782     203.766 171.486 205.323  1.00  0.00           H
ATOM    821 1HB  GLU A 782     203.043 171.193 207.619  1.00  0.00           H
ATOM    822 2HB  GLU A 782     204.513 171.929 208.242  1.00  0.00           H
ATOM    823 1HG  GLU A 782     203.851 174.086 207.623  1.00  0.00           H
ATOM    824 2HG  GLU A 782     202.647 173.496 206.480  1.00  0.00           H
ATOM    825  N   VAL A 783     206.577 173.023 206.247  1.00  0.00           N
ATOM    826  CA  VAL A 783     207.561 174.030 205.829  1.00  0.00           C
ATOM    827  C   VAL A 783     208.085 173.800 204.411  1.00  0.00           C
ATOM    828  O   VAL A 783     208.210 174.726 203.608  1.00  0.00           O
ATOM    829  CB  VAL A 783     208.754 174.036 206.804  1.00  0.00           C
ATOM    830  CG1 VAL A 783     209.866 174.931 206.280  1.00  0.00           C
ATOM    831  CG2 VAL A 783     208.294 174.493 208.180  1.00  0.00           C
ATOM    832  H   VAL A 783     206.801 172.403 207.013  1.00  0.00           H
ATOM    833  HA  VAL A 783     207.067 175.001 205.790  1.00  0.00           H
ATOM    834  HB  VAL A 783     209.160 173.027 206.873  1.00  0.00           H
ATOM    835 1HG1 VAL A 783     210.700 174.924 206.982  1.00  0.00           H
ATOM    836 2HG1 VAL A 783     210.203 174.565 205.312  1.00  0.00           H
ATOM    837 3HG1 VAL A 783     209.492 175.951 206.174  1.00  0.00           H
ATOM    838 1HG2 VAL A 783     209.142 174.493 208.865  1.00  0.00           H
ATOM    839 2HG2 VAL A 783     207.883 175.501 208.110  1.00  0.00           H
ATOM    840 3HG2 VAL A 783     207.528 173.814 208.552  1.00  0.00           H
ATOM    841  N   ARG A 784     208.377 172.538 204.033  1.00  0.00           N
ATOM    842  CA  ARG A 784     208.688 172.176 202.660  1.00  0.00           C
ATOM    843  C   ARG A 784     207.581 172.548 201.672  1.00  0.00           C
ATOM    844  O   ARG A 784     207.838 173.122 200.613  1.00  0.00           O
ATOM    845  CB  ARG A 784     209.008 170.661 202.597  1.00  0.00           C
ATOM    846  CG  ARG A 784     209.321 170.112 201.192  1.00  0.00           C
ATOM    847  CD  ARG A 784     208.135 169.387 200.543  1.00  0.00           C
ATOM    848  NE  ARG A 784     208.558 169.010 199.155  1.00  0.00           N
ATOM    849  CZ  ARG A 784     209.315 167.961 198.823  1.00  0.00           C
ATOM    850  NH1 ARG A 784     209.742 167.103 199.734  1.00  0.00           N
ATOM    851  NH2 ARG A 784     209.633 167.762 197.545  1.00  0.00           N
ATOM    852  H   ARG A 784     208.375 171.821 204.742  1.00  0.00           H
ATOM    853  HA  ARG A 784     209.564 172.742 202.345  1.00  0.00           H
ATOM    854 1HB  ARG A 784     209.867 170.443 203.229  1.00  0.00           H
ATOM    855 2HB  ARG A 784     208.162 170.093 202.986  1.00  0.00           H
ATOM    856 1HG  ARG A 784     209.602 170.935 200.534  1.00  0.00           H
ATOM    857 2HG  ARG A 784     210.146 169.400 201.254  1.00  0.00           H
ATOM    858 1HD  ARG A 784     207.888 168.500 201.125  1.00  0.00           H
ATOM    859 2HD  ARG A 784     207.274 170.053 200.514  1.00  0.00           H
ATOM    860  HE  ARG A 784     208.245 169.596 198.393  1.00  0.00           H
ATOM    861 1HH1 ARG A 784     209.494 167.234 200.706  1.00  0.00           H
ATOM    862 2HH1 ARG A 784     210.313 166.317 199.461  1.00  0.00           H
ATOM    863 1HH2 ARG A 784     209.299 168.402 196.836  1.00  0.00           H
ATOM    864 2HH2 ARG A 784     210.204 166.974 197.282  1.00  0.00           H
ATOM    865  N   GLN A 785     206.303 172.261 202.002  1.00  0.00           N
ATOM    866  CA  GLN A 785     205.158 172.652 201.198  1.00  0.00           C
ATOM    867  C   GLN A 785     204.916 174.176 201.110  1.00  0.00           C
ATOM    868  O   GLN A 785     204.555 174.682 200.044  1.00  0.00           O
ATOM    869  CB  GLN A 785     203.880 171.841 201.548  1.00  0.00           C
ATOM    870  CG  GLN A 785     202.789 172.041 200.462  1.00  0.00           C
ATOM    871  CD  GLN A 785     201.518 171.222 200.653  1.00  0.00           C
ATOM    872  OE1 GLN A 785     201.489 170.210 201.348  1.00  0.00           O
ATOM    873  NE2 GLN A 785     200.419 171.645 199.968  1.00  0.00           N
ATOM    874  H   GLN A 785     206.152 171.747 202.859  1.00  0.00           H
ATOM    875  HA  GLN A 785     205.392 172.466 200.150  1.00  0.00           H
ATOM    876 1HB  GLN A 785     204.132 170.783 201.628  1.00  0.00           H
ATOM    877 2HB  GLN A 785     203.500 172.161 202.518  1.00  0.00           H
ATOM    878 1HG  GLN A 785     202.489 173.089 200.452  1.00  0.00           H
ATOM    879 2HG  GLN A 785     203.199 171.761 199.492  1.00  0.00           H
ATOM    880 1HE2 GLN A 785     199.555 171.148 200.054  1.00  0.00           H
ATOM    881 2HE2 GLN A 785     200.476 172.451 199.380  1.00  0.00           H
ATOM    882  N   TRP A 786     205.157 174.952 202.200  1.00  0.00           N
ATOM    883  CA  TRP A 786     205.192 176.421 202.198  1.00  0.00           C
ATOM    884  C   TRP A 786     206.162 177.007 201.187  1.00  0.00           C
ATOM    885  O   TRP A 786     205.805 177.877 200.392  1.00  0.00           O
ATOM    886  CB  TRP A 786     205.694 176.996 203.561  1.00  0.00           C
ATOM    887  CG  TRP A 786     204.786 176.873 204.752  1.00  0.00           C
ATOM    888  CD1 TRP A 786     203.493 176.473 204.803  1.00  0.00           C
ATOM    889  CD2 TRP A 786     205.181 177.155 206.104  1.00  0.00           C
ATOM    890  NE1 TRP A 786     203.064 176.416 206.107  1.00  0.00           N
ATOM    891  CE2 TRP A 786     204.068 176.881 206.920  1.00  0.00           C
ATOM    892  CE3 TRP A 786     206.384 177.584 206.649  1.00  0.00           C
ATOM    893  CZ2 TRP A 786     204.133 177.051 208.293  1.00  0.00           C
ATOM    894  CZ3 TRP A 786     206.451 177.757 208.041  1.00  0.00           C
ATOM    895  CH2 TRP A 786     205.339 177.500 208.853  1.00  0.00           C
ATOM    896  H   TRP A 786     205.320 174.457 203.065  1.00  0.00           H
ATOM    897  HA  TRP A 786     204.180 176.791 202.031  1.00  0.00           H
ATOM    898 1HB  TRP A 786     206.624 176.502 203.842  1.00  0.00           H
ATOM    899 2HB  TRP A 786     205.904 178.058 203.452  1.00  0.00           H
ATOM    900  HD1 TRP A 786     202.880 176.231 203.937  1.00  0.00           H
ATOM    901  HE1 TRP A 786     202.160 176.088 206.414  1.00  0.00           H
ATOM    902  HE3 TRP A 786     207.254 177.778 206.022  1.00  0.00           H
ATOM    903  HZ2 TRP A 786     203.282 176.850 208.944  1.00  0.00           H
ATOM    904  HZ3 TRP A 786     207.392 178.098 208.475  1.00  0.00           H
ATOM    905  HH2 TRP A 786     205.407 177.648 209.931  1.00  0.00           H
ATOM    906  N   TYR A 787     207.413 176.503 201.196  1.00  0.00           N
ATOM    907  CA  TYR A 787     208.496 176.908 200.319  1.00  0.00           C
ATOM    908  C   TYR A 787     208.155 176.721 198.836  1.00  0.00           C
ATOM    909  O   TYR A 787     208.436 177.583 198.011  1.00  0.00           O
ATOM    910  CB  TYR A 787     209.788 176.149 200.748  1.00  0.00           C
ATOM    911  CG  TYR A 787     211.000 176.561 199.946  1.00  0.00           C
ATOM    912  CD1 TYR A 787     211.602 177.818 200.133  1.00  0.00           C
ATOM    913  CD2 TYR A 787     211.514 175.704 198.959  1.00  0.00           C
ATOM    914  CE1 TYR A 787     212.709 178.200 199.362  1.00  0.00           C
ATOM    915  CE2 TYR A 787     212.610 176.092 198.174  1.00  0.00           C
ATOM    916  CZ  TYR A 787     213.220 177.333 198.389  1.00  0.00           C
ATOM    917  OH  TYR A 787     214.344 177.725 197.636  1.00  0.00           O
ATOM    918  H   TYR A 787     207.580 175.782 201.883  1.00  0.00           H
ATOM    919  HA  TYR A 787     208.648 177.981 200.430  1.00  0.00           H
ATOM    920 1HB  TYR A 787     209.987 176.336 201.804  1.00  0.00           H
ATOM    921 2HB  TYR A 787     209.638 175.076 200.627  1.00  0.00           H
ATOM    922  HD1 TYR A 787     211.207 178.505 200.883  1.00  0.00           H
ATOM    923  HD2 TYR A 787     211.059 174.727 198.795  1.00  0.00           H
ATOM    924  HE1 TYR A 787     213.169 179.176 199.513  1.00  0.00           H
ATOM    925  HE2 TYR A 787     212.984 175.427 197.396  1.00  0.00           H
ATOM    926  HH  TYR A 787     214.569 177.028 197.014  1.00  0.00           H
ATOM    927  N   MET A 788     207.541 175.585 198.459  1.00  0.00           N
ATOM    928  CA  MET A 788     207.162 175.320 197.079  1.00  0.00           C
ATOM    929  C   MET A 788     205.944 176.076 196.543  1.00  0.00           C
ATOM    930  O   MET A 788     205.968 176.582 195.426  1.00  0.00           O
ATOM    931  CB  MET A 788     206.918 173.805 196.898  1.00  0.00           C
ATOM    932  CG  MET A 788     208.219 172.993 197.009  1.00  0.00           C
ATOM    933  SD  MET A 788     207.976 171.209 196.786  1.00  0.00           S
ATOM    934  CE  MET A 788     207.627 171.127 195.010  1.00  0.00           C
ATOM    935  H   MET A 788     207.338 174.893 199.166  1.00  0.00           H
ATOM    936  HA  MET A 788     207.979 175.631 196.431  1.00  0.00           H
ATOM    937 1HB  MET A 788     206.216 173.457 197.654  1.00  0.00           H
ATOM    938 2HB  MET A 788     206.467 173.624 195.924  1.00  0.00           H
ATOM    939 1HG  MET A 788     208.926 173.333 196.254  1.00  0.00           H
ATOM    940 2HG  MET A 788     208.666 173.152 197.990  1.00  0.00           H
ATOM    941 1HE  MET A 788     207.456 170.090 194.721  1.00  0.00           H
ATOM    942 2HE  MET A 788     206.740 171.719 194.785  1.00  0.00           H
ATOM    943 3HE  MET A 788     208.477 171.523 194.454  1.00  0.00           H
ATOM    944  N   ASN A 789     204.832 176.156 197.308  1.00  0.00           N
ATOM    945  CA  ASN A 789     203.597 176.749 196.807  1.00  0.00           C
ATOM    946  C   ASN A 789     203.432 178.236 197.108  1.00  0.00           C
ATOM    947  O   ASN A 789     202.790 178.965 196.349  1.00  0.00           O
ATOM    948  CB  ASN A 789     202.382 176.042 197.457  1.00  0.00           C
ATOM    949  CG  ASN A 789     202.180 174.673 196.831  1.00  0.00           C
ATOM    950  OD1 ASN A 789     202.387 174.466 195.637  1.00  0.00           O
ATOM    951  ND2 ASN A 789     201.696 173.702 197.635  1.00  0.00           N
ATOM    952  H   ASN A 789     204.858 175.793 198.250  1.00  0.00           H
ATOM    953  HA  ASN A 789     203.557 176.607 195.727  1.00  0.00           H
ATOM    954 1HB  ASN A 789     202.549 175.943 198.530  1.00  0.00           H
ATOM    955 2HB  ASN A 789     201.489 176.653 197.319  1.00  0.00           H
ATOM    956 1HD2 ASN A 789     201.544 172.782 197.273  1.00  0.00           H
ATOM    957 2HD2 ASN A 789     201.489 173.904 198.591  1.00  0.00           H
ATOM    958  N   GLY A 790     203.968 178.749 198.232  1.00  0.00           N
ATOM    959  CA  GLY A 790     203.834 180.153 198.603  1.00  0.00           C
ATOM    960  C   GLY A 790     202.430 180.566 198.996  1.00  0.00           C
ATOM    961  O   GLY A 790     201.892 180.088 199.985  1.00  0.00           O
ATOM    962  H   GLY A 790     204.482 178.126 198.838  1.00  0.00           H
ATOM    963 1HA  GLY A 790     204.497 180.374 199.440  1.00  0.00           H
ATOM    964 2HA  GLY A 790     204.148 180.781 197.770  1.00  0.00           H
ATOM    965  N   VAL A 791     201.778 181.487 198.256  1.00  0.00           N
ATOM    966  CA  VAL A 791     200.444 181.967 198.617  1.00  0.00           C
ATOM    967  C   VAL A 791     199.325 181.022 198.234  1.00  0.00           C
ATOM    968  O   VAL A 791     198.315 180.952 198.924  1.00  0.00           O
ATOM    969  CB  VAL A 791     200.149 183.365 198.086  1.00  0.00           C
ATOM    970  CG1 VAL A 791     201.209 184.312 198.684  1.00  0.00           C
ATOM    971  CG2 VAL A 791     200.121 183.400 196.545  1.00  0.00           C
ATOM    972  H   VAL A 791     202.228 181.856 197.430  1.00  0.00           H
ATOM    973  HA  VAL A 791     200.374 182.009 199.704  1.00  0.00           H
ATOM    974  HB  VAL A 791     199.177 183.686 198.459  1.00  0.00           H
ATOM    975 1HG1 VAL A 791     201.032 185.327 198.327  1.00  0.00           H
ATOM    976 2HG1 VAL A 791     201.142 184.293 199.772  1.00  0.00           H
ATOM    977 3HG1 VAL A 791     202.202 183.987 198.375  1.00  0.00           H
ATOM    978 1HG2 VAL A 791     199.907 184.413 196.208  1.00  0.00           H
ATOM    979 2HG2 VAL A 791     201.089 183.084 196.156  1.00  0.00           H
ATOM    980 3HG2 VAL A 791     199.346 182.725 196.179  1.00  0.00           H
ATOM    981  N   ASN A 792     199.515 180.183 197.186  1.00  0.00           N
ATOM    982  CA  ASN A 792     198.505 179.229 196.727  1.00  0.00           C
ATOM    983  C   ASN A 792     198.247 178.157 197.771  1.00  0.00           C
ATOM    984  O   ASN A 792     197.176 177.571 197.851  1.00  0.00           O
ATOM    985  CB  ASN A 792     198.907 178.570 195.375  1.00  0.00           C
ATOM    986  CG  ASN A 792     198.725 179.591 194.258  1.00  0.00           C
ATOM    987  OD1 ASN A 792     198.016 180.586 194.402  1.00  0.00           O
ATOM    988  ND2 ASN A 792     199.360 179.357 193.090  1.00  0.00           N
ATOM    989  H   ASN A 792     200.402 180.229 196.707  1.00  0.00           H
ATOM    990  HA  ASN A 792     197.567 179.763 196.577  1.00  0.00           H
ATOM    991 1HB  ASN A 792     199.944 178.234 195.427  1.00  0.00           H
ATOM    992 2HB  ASN A 792     198.287 177.692 195.200  1.00  0.00           H
ATOM    993 1HD2 ASN A 792     199.267 180.004 192.332  1.00  0.00           H
ATOM    994 2HD2 ASN A 792     199.923 178.538 192.981  1.00  0.00           H
ATOM    995  N   TYR A 793     199.226 177.949 198.665  1.00  0.00           N
ATOM    996  CA  TYR A 793     199.101 177.122 199.839  1.00  0.00           C
ATOM    997  C   TYR A 793     198.018 177.605 200.812  1.00  0.00           C
ATOM    998  O   TYR A 793     197.260 176.815 201.366  1.00  0.00           O
ATOM    999  CB  TYR A 793     200.465 177.195 200.566  1.00  0.00           C
ATOM   1000  CG  TYR A 793     200.512 176.348 201.800  1.00  0.00           C
ATOM   1001  CD1 TYR A 793     201.073 175.066 201.828  1.00  0.00           C
ATOM   1002  CD2 TYR A 793     199.989 176.890 202.973  1.00  0.00           C
ATOM   1003  CE1 TYR A 793     201.179 174.370 203.039  1.00  0.00           C
ATOM   1004  CE2 TYR A 793     200.068 176.217 204.177  1.00  0.00           C
ATOM   1005  CZ  TYR A 793     200.650 174.941 204.214  1.00  0.00           C
ATOM   1006  OH  TYR A 793     200.948 174.408 205.481  1.00  0.00           O
ATOM   1007  H   TYR A 793     200.104 178.414 198.482  1.00  0.00           H
ATOM   1008  HA  TYR A 793     198.889 176.101 199.523  1.00  0.00           H
ATOM   1009 1HB  TYR A 793     201.255 176.871 199.888  1.00  0.00           H
ATOM   1010 2HB  TYR A 793     200.674 178.228 200.843  1.00  0.00           H
ATOM   1011  HD1 TYR A 793     201.429 174.607 200.905  1.00  0.00           H
ATOM   1012  HD2 TYR A 793     199.506 177.867 202.954  1.00  0.00           H
ATOM   1013  HE1 TYR A 793     201.615 173.372 203.059  1.00  0.00           H
ATOM   1014  HE2 TYR A 793     199.678 176.676 205.086  1.00  0.00           H
ATOM   1015  HH  TYR A 793     200.500 174.921 206.158  1.00  0.00           H
ATOM   1016  N   PHE A 794     197.980 178.931 201.068  1.00  0.00           N
ATOM   1017  CA  PHE A 794     197.201 179.562 202.122  1.00  0.00           C
ATOM   1018  C   PHE A 794     195.853 179.996 201.564  1.00  0.00           C
ATOM   1019  O   PHE A 794     194.993 180.470 202.301  1.00  0.00           O
ATOM   1020  CB  PHE A 794     197.923 180.822 202.711  1.00  0.00           C
ATOM   1021  CG  PHE A 794     199.145 180.481 203.539  1.00  0.00           C
ATOM   1022  CD1 PHE A 794     198.993 180.129 204.891  1.00  0.00           C
ATOM   1023  CD2 PHE A 794     200.447 180.518 203.005  1.00  0.00           C
ATOM   1024  CE1 PHE A 794     200.091 179.744 205.671  1.00  0.00           C
ATOM   1025  CE2 PHE A 794     201.552 180.128 203.779  1.00  0.00           C
ATOM   1026  CZ  PHE A 794     201.371 179.726 205.108  1.00  0.00           C
ATOM   1027  H   PHE A 794     198.549 179.507 200.466  1.00  0.00           H
ATOM   1028  HA  PHE A 794     197.067 178.842 202.932  1.00  0.00           H
ATOM   1029 1HB  PHE A 794     198.230 181.479 201.898  1.00  0.00           H
ATOM   1030 2HB  PHE A 794     197.228 181.381 203.337  1.00  0.00           H
ATOM   1031  HD1 PHE A 794     198.000 180.156 205.339  1.00  0.00           H
ATOM   1032  HD2 PHE A 794     200.591 180.832 201.970  1.00  0.00           H
ATOM   1033  HE1 PHE A 794     199.944 179.460 206.713  1.00  0.00           H
ATOM   1034  HE2 PHE A 794     202.552 180.139 203.344  1.00  0.00           H
ATOM   1035  HZ  PHE A 794     202.224 179.401 205.701  1.00  0.00           H
ATOM   1036  N   THR A 795     195.626 179.773 200.249  1.00  0.00           N
ATOM   1037  CA  THR A 795     194.340 179.923 199.566  1.00  0.00           C
ATOM   1038  C   THR A 795     193.307 178.971 200.146  1.00  0.00           C
ATOM   1039  O   THR A 795     192.161 179.343 200.392  1.00  0.00           O
ATOM   1040  CB  THR A 795     194.476 179.674 198.053  1.00  0.00           C
ATOM   1041  OG1 THR A 795     195.356 180.654 197.482  1.00  0.00           O
ATOM   1042  CG2 THR A 795     193.119 179.762 197.373  1.00  0.00           C
ATOM   1043  H   THR A 795     196.435 179.478 199.719  1.00  0.00           H
ATOM   1044  HA  THR A 795     193.975 180.937 199.734  1.00  0.00           H
ATOM   1045  HB  THR A 795     194.899 178.685 197.882  1.00  0.00           H
ATOM   1046  HG1 THR A 795     196.091 180.808 198.081  1.00  0.00           H
ATOM   1047 1HG2 THR A 795     193.234 179.586 196.304  1.00  0.00           H
ATOM   1048 2HG2 THR A 795     192.451 179.012 197.796  1.00  0.00           H
ATOM   1049 3HG2 THR A 795     192.697 180.754 197.532  1.00  0.00           H
ATOM   1050  N   ASP A 796     193.710 177.722 200.451  1.00  0.00           N
ATOM   1051  CA  ASP A 796     192.844 176.743 201.072  1.00  0.00           C
ATOM   1052  C   ASP A 796     192.814 176.827 202.595  1.00  0.00           C
ATOM   1053  O   ASP A 796     193.783 176.567 203.311  1.00  0.00           O
ATOM   1054  CB  ASP A 796     193.255 175.307 200.684  1.00  0.00           C
ATOM   1055  CG  ASP A 796     192.967 175.033 199.220  1.00  0.00           C
ATOM   1056  OD1 ASP A 796     192.130 175.752 198.623  1.00  0.00           O
ATOM   1057  OD2 ASP A 796     193.540 174.033 198.730  1.00  0.00           O
ATOM   1058  H   ASP A 796     194.662 177.466 200.231  1.00  0.00           H
ATOM   1059  HA  ASP A 796     191.825 176.912 200.724  1.00  0.00           H
ATOM   1060 1HB  ASP A 796     194.319 175.169 200.880  1.00  0.00           H
ATOM   1061 2HB  ASP A 796     192.712 174.594 201.305  1.00  0.00           H
ATOM   1062  N   LEU A 797     191.629 177.134 203.149  1.00  0.00           N
ATOM   1063  CA  LEU A 797     191.389 177.286 204.573  1.00  0.00           C
ATOM   1064  C   LEU A 797     191.720 176.052 205.426  1.00  0.00           C
ATOM   1065  O   LEU A 797     192.228 176.151 206.543  1.00  0.00           O
ATOM   1066  CB  LEU A 797     189.937 177.777 204.783  1.00  0.00           C
ATOM   1067  CG  LEU A 797     189.547 178.112 206.237  1.00  0.00           C
ATOM   1068  CD1 LEU A 797     190.459 179.154 206.904  1.00  0.00           C
ATOM   1069  CD2 LEU A 797     188.092 178.592 206.283  1.00  0.00           C
ATOM   1070  H   LEU A 797     190.862 177.264 202.505  1.00  0.00           H
ATOM   1071  HA  LEU A 797     192.084 178.028 204.963  1.00  0.00           H
ATOM   1072 1HB  LEU A 797     189.785 178.674 204.184  1.00  0.00           H
ATOM   1073 2HB  LEU A 797     189.255 177.006 204.425  1.00  0.00           H
ATOM   1074  HG  LEU A 797     189.652 177.220 206.857  1.00  0.00           H
ATOM   1075 1HD1 LEU A 797     190.121 179.335 207.925  1.00  0.00           H
ATOM   1076 2HD1 LEU A 797     191.485 178.781 206.925  1.00  0.00           H
ATOM   1077 3HD1 LEU A 797     190.422 180.085 206.340  1.00  0.00           H
ATOM   1078 1HD2 LEU A 797     187.819 178.828 207.312  1.00  0.00           H
ATOM   1079 2HD2 LEU A 797     187.985 179.486 205.666  1.00  0.00           H
ATOM   1080 3HD2 LEU A 797     187.437 177.808 205.903  1.00  0.00           H
ATOM   1081  N   TRP A 798     191.485 174.831 204.908  1.00  0.00           N
ATOM   1082  CA  TRP A 798     191.897 173.578 205.533  1.00  0.00           C
ATOM   1083  C   TRP A 798     193.400 173.466 205.756  1.00  0.00           C
ATOM   1084  O   TRP A 798     193.858 172.870 206.726  1.00  0.00           O
ATOM   1085  CB  TRP A 798     191.433 172.398 204.675  1.00  0.00           C
ATOM   1086  CG  TRP A 798     190.054 171.920 205.012  1.00  0.00           C
ATOM   1087  CD1 TRP A 798     188.910 172.174 204.315  1.00  0.00           C
ATOM   1088  CD2 TRP A 798     189.663 171.095 206.137  1.00  0.00           C
ATOM   1089  NE1 TRP A 798     187.839 171.570 204.927  1.00  0.00           N
ATOM   1090  CE2 TRP A 798     188.282 170.904 206.042  1.00  0.00           C
ATOM   1091  CE3 TRP A 798     190.365 170.513 207.200  1.00  0.00           C
ATOM   1092  CZ2 TRP A 798     187.580 170.154 206.972  1.00  0.00           C
ATOM   1093  CZ3 TRP A 798     189.661 169.760 208.133  1.00  0.00           C
ATOM   1094  CH2 TRP A 798     188.304 169.585 208.021  1.00  0.00           C
ATOM   1095  H   TRP A 798     190.990 174.802 204.029  1.00  0.00           H
ATOM   1096  HA  TRP A 798     191.444 173.520 206.522  1.00  0.00           H
ATOM   1097 1HB  TRP A 798     191.450 172.685 203.624  1.00  0.00           H
ATOM   1098 2HB  TRP A 798     192.125 171.566 204.798  1.00  0.00           H
ATOM   1099  HD1 TRP A 798     188.854 172.770 203.407  1.00  0.00           H
ATOM   1100  HE1 TRP A 798     186.882 171.609 204.610  1.00  0.00           H
ATOM   1101  HE3 TRP A 798     191.442 170.647 207.292  1.00  0.00           H
ATOM   1102  HZ2 TRP A 798     186.503 170.004 206.902  1.00  0.00           H
ATOM   1103  HZ3 TRP A 798     190.215 169.311 208.957  1.00  0.00           H
ATOM   1104  HH2 TRP A 798     187.783 168.988 208.770  1.00  0.00           H
ATOM   1105  N   ASN A 799     194.195 174.059 204.846  1.00  0.00           N
ATOM   1106  CA  ASN A 799     195.644 174.082 204.895  1.00  0.00           C
ATOM   1107  C   ASN A 799     196.153 175.093 205.932  1.00  0.00           C
ATOM   1108  O   ASN A 799     197.134 174.877 206.635  1.00  0.00           O
ATOM   1109  CB  ASN A 799     196.211 174.385 203.520  1.00  0.00           C
ATOM   1110  CG  ASN A 799     196.094 173.221 202.576  1.00  0.00           C
ATOM   1111  OD1 ASN A 799     195.738 172.109 202.985  1.00  0.00           O
ATOM   1112  ND2 ASN A 799     196.387 173.453 201.323  1.00  0.00           N
ATOM   1113  H   ASN A 799     193.722 174.516 204.080  1.00  0.00           H
ATOM   1114  HA  ASN A 799     195.996 173.101 205.219  1.00  0.00           H
ATOM   1115 1HB  ASN A 799     195.688 175.240 203.091  1.00  0.00           H
ATOM   1116 2HB  ASN A 799     197.263 174.658 203.612  1.00  0.00           H
ATOM   1117 1HD2 ASN A 799     196.326 172.715 200.649  1.00  0.00           H
ATOM   1118 2HD2 ASN A 799     196.670 174.369 201.038  1.00  0.00           H
ATOM   1119  N   VAL A 800     195.413 176.210 206.115  1.00  0.00           N
ATOM   1120  CA  VAL A 800     195.628 177.184 207.187  1.00  0.00           C
ATOM   1121  C   VAL A 800     195.352 176.599 208.572  1.00  0.00           C
ATOM   1122  O   VAL A 800     196.128 176.789 209.508  1.00  0.00           O
ATOM   1123  CB  VAL A 800     194.725 178.412 206.968  1.00  0.00           C
ATOM   1124  CG1 VAL A 800     194.820 179.358 208.156  1.00  0.00           C
ATOM   1125  CG2 VAL A 800     195.114 179.119 205.681  1.00  0.00           C
ATOM   1126  H   VAL A 800     194.663 176.361 205.456  1.00  0.00           H
ATOM   1127  HA  VAL A 800     196.677 177.482 207.176  1.00  0.00           H
ATOM   1128  HB  VAL A 800     193.688 178.081 206.904  1.00  0.00           H
ATOM   1129 1HG1 VAL A 800     194.173 180.221 207.984  1.00  0.00           H
ATOM   1130 2HG1 VAL A 800     194.502 178.842 209.061  1.00  0.00           H
ATOM   1131 3HG1 VAL A 800     195.849 179.695 208.271  1.00  0.00           H
ATOM   1132 1HG2 VAL A 800     194.471 179.986 205.533  1.00  0.00           H
ATOM   1133 2HG2 VAL A 800     196.152 179.445 205.744  1.00  0.00           H
ATOM   1134 3HG2 VAL A 800     194.998 178.435 204.840  1.00  0.00           H
ATOM   1135  N   MET A 801     194.099 175.803 208.691  1.00  0.00           N
ATOM   1136  CA  MET A 801     193.749 174.974 209.839  1.00  0.00           C
ATOM   1137  C   MET A 801     194.839 173.987 210.262  1.00  0.00           C
ATOM   1138  O   MET A 801     195.229 173.972 211.428  1.00  0.00           O
ATOM   1139  CB  MET A 801     192.458 174.216 209.535  1.00  0.00           C
ATOM   1140  CG  MET A 801     191.215 175.093 209.464  1.00  0.00           C
ATOM   1141  SD  MET A 801     189.742 174.172 208.976  1.00  0.00           S
ATOM   1142  CE  MET A 801     188.499 175.457 209.057  1.00  0.00           C
ATOM   1143  H   MET A 801     193.507 175.786 207.874  1.00  0.00           H
ATOM   1144  HA  MET A 801     193.578 175.625 210.696  1.00  0.00           H
ATOM   1145 1HB  MET A 801     192.555 173.698 208.582  1.00  0.00           H
ATOM   1146 2HB  MET A 801     192.290 173.460 210.304  1.00  0.00           H
ATOM   1147 1HG  MET A 801     191.032 175.544 210.438  1.00  0.00           H
ATOM   1148 2HG  MET A 801     191.376 175.894 208.742  1.00  0.00           H
ATOM   1149 1HE  MET A 801     187.529 175.043 208.781  1.00  0.00           H
ATOM   1150 2HE  MET A 801     188.449 175.853 210.072  1.00  0.00           H
ATOM   1151 3HE  MET A 801     188.759 176.261 208.366  1.00  0.00           H
ATOM   1152  N   ASP A 802     195.376 173.171 209.330  1.00  0.00           N
ATOM   1153  CA  ASP A 802     196.464 172.244 209.588  1.00  0.00           C
ATOM   1154  C   ASP A 802     197.704 172.953 210.150  1.00  0.00           C
ATOM   1155  O   ASP A 802     198.199 172.623 211.227  1.00  0.00           O
ATOM   1156  CB  ASP A 802     196.832 171.497 208.304  1.00  0.00           C
ATOM   1157  CG  ASP A 802     197.768 170.320 208.550  1.00  0.00           C
ATOM   1158  OD1 ASP A 802     198.086 170.068 209.687  1.00  0.00           O
ATOM   1159  OD2 ASP A 802     198.155 169.686 207.597  1.00  0.00           O
ATOM   1160  H   ASP A 802     194.985 173.225 208.400  1.00  0.00           H
ATOM   1161  HA  ASP A 802     196.140 171.536 210.352  1.00  0.00           H
ATOM   1162 1HB  ASP A 802     195.926 171.127 207.825  1.00  0.00           H
ATOM   1163 2HB  ASP A 802     197.313 172.185 207.607  1.00  0.00           H
ATOM   1164  N   THR A 803     198.130 174.074 209.511  1.00  0.00           N
ATOM   1165  CA  THR A 803     199.215 174.946 209.984  1.00  0.00           C
ATOM   1166  C   THR A 803     199.002 175.491 211.381  1.00  0.00           C
ATOM   1167  O   THR A 803     199.892 175.426 212.233  1.00  0.00           O
ATOM   1168  CB  THR A 803     199.417 176.132 209.022  1.00  0.00           C
ATOM   1169  OG1 THR A 803     199.820 175.642 207.736  1.00  0.00           O
ATOM   1170  CG2 THR A 803     200.482 177.077 209.557  1.00  0.00           C
ATOM   1171  H   THR A 803     197.652 174.304 208.651  1.00  0.00           H
ATOM   1172  HA  THR A 803     200.149 174.384 209.956  1.00  0.00           H
ATOM   1173  HB  THR A 803     198.479 176.674 208.911  1.00  0.00           H
ATOM   1174  HG1 THR A 803     199.998 174.700 207.794  1.00  0.00           H
ATOM   1175 1HG2 THR A 803     200.612 177.908 208.864  1.00  0.00           H
ATOM   1176 2HG2 THR A 803     200.172 177.460 210.529  1.00  0.00           H
ATOM   1177 3HG2 THR A 803     201.425 176.541 209.661  1.00  0.00           H
ATOM   1178  N   LEU A 804     197.805 176.051 211.669  1.00  0.00           N
ATOM   1179  CA  LEU A 804     197.467 176.544 212.993  1.00  0.00           C
ATOM   1180  C   LEU A 804     197.478 175.448 214.050  1.00  0.00           C
ATOM   1181  O   LEU A 804     198.058 175.646 215.114  1.00  0.00           O
ATOM   1182  CB  LEU A 804     196.083 177.205 212.959  1.00  0.00           C
ATOM   1183  CG  LEU A 804     196.010 178.557 212.236  1.00  0.00           C
ATOM   1184  CD1 LEU A 804     194.553 178.978 212.095  1.00  0.00           C
ATOM   1185  CD2 LEU A 804     196.806 179.593 213.014  1.00  0.00           C
ATOM   1186  H   LEU A 804     197.125 176.127 210.927  1.00  0.00           H
ATOM   1187  HA  LEU A 804     198.234 177.250 213.307  1.00  0.00           H
ATOM   1188 1HB  LEU A 804     195.386 176.528 212.468  1.00  0.00           H
ATOM   1189 2HB  LEU A 804     195.747 177.359 213.985  1.00  0.00           H
ATOM   1190  HG  LEU A 804     196.426 178.456 211.233  1.00  0.00           H
ATOM   1191 1HD1 LEU A 804     194.501 179.938 211.581  1.00  0.00           H
ATOM   1192 2HD1 LEU A 804     194.012 178.229 211.517  1.00  0.00           H
ATOM   1193 3HD1 LEU A 804     194.104 179.071 213.083  1.00  0.00           H
ATOM   1194 1HD2 LEU A 804     196.754 180.553 212.500  1.00  0.00           H
ATOM   1195 2HD2 LEU A 804     196.389 179.695 214.016  1.00  0.00           H
ATOM   1196 3HD2 LEU A 804     197.846 179.275 213.085  1.00  0.00           H
ATOM   1197  N   GLY A 805     196.900 174.252 213.766  1.00  0.00           N
ATOM   1198  CA  GLY A 805     196.882 173.090 214.664  1.00  0.00           C
ATOM   1199  C   GLY A 805     198.250 172.574 215.015  1.00  0.00           C
ATOM   1200  O   GLY A 805     198.597 172.405 216.175  1.00  0.00           O
ATOM   1201  H   GLY A 805     196.453 174.183 212.862  1.00  0.00           H
ATOM   1202 1HA  GLY A 805     196.366 173.353 215.589  1.00  0.00           H
ATOM   1203 2HA  GLY A 805     196.318 172.281 214.201  1.00  0.00           H
ATOM   1204  N   LEU A 806     199.137 172.384 214.025  1.00  0.00           N
ATOM   1205  CA  LEU A 806     200.527 172.051 214.300  1.00  0.00           C
ATOM   1206  C   LEU A 806     201.302 173.099 215.093  1.00  0.00           C
ATOM   1207  O   LEU A 806     201.992 172.763 216.054  1.00  0.00           O
ATOM   1208  CB  LEU A 806     201.252 171.799 212.972  1.00  0.00           C
ATOM   1209  CG  LEU A 806     200.930 170.468 212.280  1.00  0.00           C
ATOM   1210  CD1 LEU A 806     201.505 170.476 210.871  1.00  0.00           C
ATOM   1211  CD2 LEU A 806     201.502 169.319 213.097  1.00  0.00           C
ATOM   1212  H   LEU A 806     198.832 172.472 213.066  1.00  0.00           H
ATOM   1213  HA  LEU A 806     200.553 171.179 214.952  1.00  0.00           H
ATOM   1214 1HB  LEU A 806     200.999 172.601 212.281  1.00  0.00           H
ATOM   1215 2HB  LEU A 806     202.326 171.827 213.152  1.00  0.00           H
ATOM   1216  HG  LEU A 806     199.849 170.352 212.198  1.00  0.00           H
ATOM   1217 1HD1 LEU A 806     201.275 169.531 210.379  1.00  0.00           H
ATOM   1218 2HD1 LEU A 806     201.063 171.296 210.302  1.00  0.00           H
ATOM   1219 3HD1 LEU A 806     202.585 170.607 210.919  1.00  0.00           H
ATOM   1220 1HD2 LEU A 806     201.272 168.373 212.606  1.00  0.00           H
ATOM   1221 2HD2 LEU A 806     202.583 169.434 213.178  1.00  0.00           H
ATOM   1222 3HD2 LEU A 806     201.061 169.327 214.094  1.00  0.00           H
ATOM   1223  N   PHE A 807     201.189 174.403 214.769  1.00  0.00           N
ATOM   1224  CA  PHE A 807     201.750 175.466 215.598  1.00  0.00           C
ATOM   1225  C   PHE A 807     201.220 175.481 217.048  1.00  0.00           C
ATOM   1226  O   PHE A 807     201.991 175.521 218.007  1.00  0.00           O
ATOM   1227  CB  PHE A 807     201.468 176.820 214.944  1.00  0.00           C
ATOM   1228  CG  PHE A 807     201.818 177.996 215.811  1.00  0.00           C
ATOM   1229  CD1 PHE A 807     203.142 178.323 216.061  1.00  0.00           C
ATOM   1230  CD2 PHE A 807     200.823 178.777 216.380  1.00  0.00           C
ATOM   1231  CE1 PHE A 807     203.464 179.405 216.858  1.00  0.00           C
ATOM   1232  CE2 PHE A 807     201.141 179.859 217.177  1.00  0.00           C
ATOM   1233  CZ  PHE A 807     202.465 180.173 217.417  1.00  0.00           C
ATOM   1234  H   PHE A 807     200.697 174.646 213.922  1.00  0.00           H
ATOM   1235  HA  PHE A 807     202.815 175.278 215.729  1.00  0.00           H
ATOM   1236 1HB  PHE A 807     202.034 176.901 214.017  1.00  0.00           H
ATOM   1237 2HB  PHE A 807     200.411 176.887 214.690  1.00  0.00           H
ATOM   1238  HD1 PHE A 807     203.933 177.716 215.619  1.00  0.00           H
ATOM   1239  HD2 PHE A 807     199.777 178.529 216.192  1.00  0.00           H
ATOM   1240  HE1 PHE A 807     204.509 179.650 217.046  1.00  0.00           H
ATOM   1241  HE2 PHE A 807     200.350 180.465 217.618  1.00  0.00           H
ATOM   1242  HZ  PHE A 807     202.717 181.025 218.047  1.00  0.00           H
ATOM   1243  N   TYR A 808     199.887 175.404 217.242  1.00  0.00           N
ATOM   1244  CA  TYR A 808     199.221 175.299 218.536  1.00  0.00           C
ATOM   1245  C   TYR A 808     199.713 174.103 219.355  1.00  0.00           C
ATOM   1246  O   TYR A 808     199.989 174.229 220.550  1.00  0.00           O
ATOM   1247  CB  TYR A 808     197.707 175.209 218.338  1.00  0.00           C
ATOM   1248  CG  TYR A 808     197.082 176.488 217.825  1.00  0.00           C
ATOM   1249  CD1 TYR A 808     197.757 177.693 217.959  1.00  0.00           C
ATOM   1250  CD2 TYR A 808     195.834 176.456 217.221  1.00  0.00           C
ATOM   1251  CE1 TYR A 808     197.186 178.860 217.492  1.00  0.00           C
ATOM   1252  CE2 TYR A 808     195.263 177.623 216.753  1.00  0.00           C
ATOM   1253  CZ  TYR A 808     195.934 178.821 216.886  1.00  0.00           C
ATOM   1254  OH  TYR A 808     195.365 179.985 216.420  1.00  0.00           O
ATOM   1255  H   TYR A 808     199.328 175.425 216.402  1.00  0.00           H
ATOM   1256  HA  TYR A 808     199.447 176.195 219.113  1.00  0.00           H
ATOM   1257 1HB  TYR A 808     197.478 174.411 217.630  1.00  0.00           H
ATOM   1258 2HB  TYR A 808     197.230 174.954 219.284  1.00  0.00           H
ATOM   1259  HD1 TYR A 808     198.737 177.717 218.434  1.00  0.00           H
ATOM   1260  HD2 TYR A 808     195.302 175.510 217.116  1.00  0.00           H
ATOM   1261  HE1 TYR A 808     197.716 179.806 217.597  1.00  0.00           H
ATOM   1262  HE2 TYR A 808     194.281 177.599 216.279  1.00  0.00           H
ATOM   1263  HH  TYR A 808     194.504 179.790 216.043  1.00  0.00           H
ATOM   1264  N   PHE A 809     199.934 172.938 218.706  1.00  0.00           N
ATOM   1265  CA  PHE A 809     200.581 171.780 219.301  1.00  0.00           C
ATOM   1266  C   PHE A 809     202.023 172.067 219.730  1.00  0.00           C
ATOM   1267  O   PHE A 809     202.392 171.760 220.857  1.00  0.00           O
ATOM   1268  CB  PHE A 809     200.564 170.611 218.314  1.00  0.00           C
ATOM   1269  CG  PHE A 809     200.907 169.288 218.936  1.00  0.00           C
ATOM   1270  CD1 PHE A 809     199.908 168.444 219.400  1.00  0.00           C
ATOM   1271  CD2 PHE A 809     202.227 168.883 219.059  1.00  0.00           C
ATOM   1272  CE1 PHE A 809     200.221 167.227 219.973  1.00  0.00           C
ATOM   1273  CE2 PHE A 809     202.544 167.666 219.630  1.00  0.00           C
ATOM   1274  CZ  PHE A 809     201.540 166.837 220.088  1.00  0.00           C
ATOM   1275  H   PHE A 809     199.621 172.888 217.747  1.00  0.00           H
ATOM   1276  HA  PHE A 809     200.016 171.484 220.185  1.00  0.00           H
ATOM   1277 1HB  PHE A 809     199.576 170.530 217.864  1.00  0.00           H
ATOM   1278 2HB  PHE A 809     201.274 170.804 217.511  1.00  0.00           H
ATOM   1279  HD1 PHE A 809     198.866 168.752 219.309  1.00  0.00           H
ATOM   1280  HD2 PHE A 809     203.021 169.538 218.698  1.00  0.00           H
ATOM   1281  HE1 PHE A 809     199.427 166.574 220.335  1.00  0.00           H
ATOM   1282  HE2 PHE A 809     203.586 167.359 219.720  1.00  0.00           H
ATOM   1283  HZ  PHE A 809     201.788 165.878 220.541  1.00  0.00           H
ATOM   1284  N   ILE A 810     202.853 172.734 218.888  1.00  0.00           N
ATOM   1285  CA  ILE A 810     204.215 173.187 219.211  1.00  0.00           C
ATOM   1286  C   ILE A 810     204.270 174.071 220.462  1.00  0.00           C
ATOM   1287  O   ILE A 810     205.072 173.841 221.369  1.00  0.00           O
ATOM   1288  CB  ILE A 810     204.907 173.862 218.010  1.00  0.00           C
ATOM   1289  CG1 ILE A 810     205.194 172.803 216.916  1.00  0.00           C
ATOM   1290  CG2 ILE A 810     206.235 174.548 218.415  1.00  0.00           C
ATOM   1291  CD1 ILE A 810     205.593 173.395 215.557  1.00  0.00           C
ATOM   1292  H   ILE A 810     202.477 172.922 217.969  1.00  0.00           H
ATOM   1293  HA  ILE A 810     204.810 172.320 219.495  1.00  0.00           H
ATOM   1294  HB  ILE A 810     204.248 174.618 217.588  1.00  0.00           H
ATOM   1295 1HG1 ILE A 810     205.997 172.147 217.247  1.00  0.00           H
ATOM   1296 2HG1 ILE A 810     204.308 172.186 216.766  1.00  0.00           H
ATOM   1297 1HG2 ILE A 810     206.688 175.008 217.538  1.00  0.00           H
ATOM   1298 2HG2 ILE A 810     206.036 175.313 219.164  1.00  0.00           H
ATOM   1299 3HG2 ILE A 810     206.919 173.806 218.829  1.00  0.00           H
ATOM   1300 1HD1 ILE A 810     205.774 172.588 214.848  1.00  0.00           H
ATOM   1301 2HD1 ILE A 810     204.787 174.029 215.185  1.00  0.00           H
ATOM   1302 3HD1 ILE A 810     206.498 173.988 215.671  1.00  0.00           H
ATOM   1303  N   ALA A 811     203.366 175.060 220.584  1.00  0.00           N
ATOM   1304  CA  ALA A 811     203.162 175.826 221.802  1.00  0.00           C
ATOM   1305  C   ALA A 811     202.715 174.997 223.021  1.00  0.00           C
ATOM   1306  O   ALA A 811     203.218 175.184 224.130  1.00  0.00           O
ATOM   1307  CB  ALA A 811     202.117 176.919 221.498  1.00  0.00           C
ATOM   1308  H   ALA A 811     202.805 175.270 219.771  1.00  0.00           H
ATOM   1309  HA  ALA A 811     204.112 176.281 222.079  1.00  0.00           H
ATOM   1310 1HB  ALA A 811     201.940 177.514 222.393  1.00  0.00           H
ATOM   1311 2HB  ALA A 811     202.487 177.566 220.701  1.00  0.00           H
ATOM   1312 3HB  ALA A 811     201.184 176.454 221.182  1.00  0.00           H
ATOM   1313  N   GLY A 812     201.793 174.023 222.835  1.00  0.00           N
ATOM   1314  CA  GLY A 812     201.361 173.053 223.847  1.00  0.00           C
ATOM   1315  C   GLY A 812     202.444 172.145 224.386  1.00  0.00           C
ATOM   1316  O   GLY A 812     202.465 171.842 225.579  1.00  0.00           O
ATOM   1317  H   GLY A 812     201.386 173.984 221.911  1.00  0.00           H
ATOM   1318 1HA  GLY A 812     200.924 173.581 224.696  1.00  0.00           H
ATOM   1319 2HA  GLY A 812     200.580 172.416 223.431  1.00  0.00           H
ATOM   1320  N   ILE A 813     203.406 171.725 223.535  1.00  0.00           N
ATOM   1321  CA  ILE A 813     204.606 170.989 223.934  1.00  0.00           C
ATOM   1322  C   ILE A 813     205.395 171.750 224.988  1.00  0.00           C
ATOM   1323  O   ILE A 813     205.569 171.279 226.110  1.00  0.00           O
ATOM   1324  CB  ILE A 813     205.513 170.710 222.721  1.00  0.00           C
ATOM   1325  CG1 ILE A 813     204.825 169.748 221.751  1.00  0.00           C
ATOM   1326  CG2 ILE A 813     206.849 170.147 223.175  1.00  0.00           C
ATOM   1327  CD1 ILE A 813     205.542 169.596 220.429  1.00  0.00           C
ATOM   1328  H   ILE A 813     203.268 171.948 222.558  1.00  0.00           H
ATOM   1329  HA  ILE A 813     204.300 170.027 224.343  1.00  0.00           H
ATOM   1330  HB  ILE A 813     205.687 171.637 222.176  1.00  0.00           H
ATOM   1331 1HG1 ILE A 813     204.743 168.764 222.210  1.00  0.00           H
ATOM   1332 2HG1 ILE A 813     203.811 170.098 221.548  1.00  0.00           H
ATOM   1333 1HG2 ILE A 813     207.478 169.954 222.306  1.00  0.00           H
ATOM   1334 2HG2 ILE A 813     207.344 170.864 223.829  1.00  0.00           H
ATOM   1335 3HG2 ILE A 813     206.687 169.215 223.718  1.00  0.00           H
ATOM   1336 1HD1 ILE A 813     204.994 168.899 219.795  1.00  0.00           H
ATOM   1337 2HD1 ILE A 813     205.603 170.566 219.934  1.00  0.00           H
ATOM   1338 3HD1 ILE A 813     206.546 169.213 220.603  1.00  0.00           H
ATOM   1339  N   VAL A 814     205.833 172.985 224.664  1.00  0.00           N
ATOM   1340  CA  VAL A 814     206.644 173.836 225.531  1.00  0.00           C
ATOM   1341  C   VAL A 814     205.911 174.200 226.805  1.00  0.00           C
ATOM   1342  O   VAL A 814     206.471 174.147 227.896  1.00  0.00           O
ATOM   1343  CB  VAL A 814     207.041 175.128 224.792  1.00  0.00           C
ATOM   1344  CG1 VAL A 814     207.732 176.093 225.743  1.00  0.00           C
ATOM   1345  CG2 VAL A 814     207.940 174.794 223.612  1.00  0.00           C
ATOM   1346  H   VAL A 814     205.569 173.325 223.749  1.00  0.00           H
ATOM   1347  HA  VAL A 814     207.500 173.257 225.880  1.00  0.00           H
ATOM   1348  HB  VAL A 814     206.139 175.622 224.434  1.00  0.00           H
ATOM   1349 1HG1 VAL A 814     208.007 177.001 225.205  1.00  0.00           H
ATOM   1350 2HG1 VAL A 814     207.059 176.346 226.561  1.00  0.00           H
ATOM   1351 3HG1 VAL A 814     208.632 175.626 226.145  1.00  0.00           H
ATOM   1352 1HG2 VAL A 814     208.216 175.712 223.095  1.00  0.00           H
ATOM   1353 2HG2 VAL A 814     208.841 174.294 223.972  1.00  0.00           H
ATOM   1354 3HG2 VAL A 814     207.409 174.135 222.925  1.00  0.00           H
ATOM   1355  N   PHE A 815     204.610 174.506 226.702  1.00  0.00           N
ATOM   1356  CA  PHE A 815     203.730 174.746 227.828  1.00  0.00           C
ATOM   1357  C   PHE A 815     203.628 173.554 228.803  1.00  0.00           C
ATOM   1358  O   PHE A 815     203.679 173.723 230.018  1.00  0.00           O
ATOM   1359  CB  PHE A 815     202.364 175.172 227.236  1.00  0.00           C
ATOM   1360  CG  PHE A 815     201.508 175.815 228.278  1.00  0.00           C
ATOM   1361  CD1 PHE A 815     201.692 177.152 228.672  1.00  0.00           C
ATOM   1362  CD2 PHE A 815     200.526 175.047 228.904  1.00  0.00           C
ATOM   1363  CE1 PHE A 815     200.880 177.714 229.666  1.00  0.00           C
ATOM   1364  CE2 PHE A 815     199.700 175.606 229.879  1.00  0.00           C
ATOM   1365  CZ  PHE A 815     199.865 176.946 230.251  1.00  0.00           C
ATOM   1366  H   PHE A 815     204.238 174.568 225.766  1.00  0.00           H
ATOM   1367  HA  PHE A 815     204.153 175.551 228.432  1.00  0.00           H
ATOM   1368 1HB  PHE A 815     202.526 175.867 226.414  1.00  0.00           H
ATOM   1369 2HB  PHE A 815     201.855 174.297 226.831  1.00  0.00           H
ATOM   1370  HD1 PHE A 815     202.473 177.745 228.195  1.00  0.00           H
ATOM   1371  HD2 PHE A 815     200.399 174.003 228.615  1.00  0.00           H
ATOM   1372  HE1 PHE A 815     201.040 178.744 229.982  1.00  0.00           H
ATOM   1373  HE2 PHE A 815     198.927 175.002 230.351  1.00  0.00           H
ATOM   1374  HZ  PHE A 815     199.206 177.390 230.996  1.00  0.00           H
ATOM   1375  N   ARG A 816     203.551 172.297 228.308  1.00  0.00           N
ATOM   1376  CA  ARG A 816     203.690 171.093 229.128  1.00  0.00           C
ATOM   1377  C   ARG A 816     205.088 170.880 229.735  1.00  0.00           C
ATOM   1378  O   ARG A 816     205.200 170.469 230.887  1.00  0.00           O
ATOM   1379  CB  ARG A 816     203.208 169.830 228.359  1.00  0.00           C
ATOM   1380  CG  ARG A 816     203.127 168.518 229.194  1.00  0.00           C
ATOM   1381  CD  ARG A 816     204.351 167.586 229.090  1.00  0.00           C
ATOM   1382  NE  ARG A 816     204.152 166.386 229.987  1.00  0.00           N
ATOM   1383  CZ  ARG A 816     203.406 165.302 229.733  1.00  0.00           C
ATOM   1384  NH1 ARG A 816     202.721 165.121 228.609  1.00  0.00           N
ATOM   1385  NH2 ARG A 816     203.268 164.352 230.653  1.00  0.00           N
ATOM   1386  H   ARG A 816     203.389 172.200 227.315  1.00  0.00           H
ATOM   1387  HA  ARG A 816     203.072 171.209 230.019  1.00  0.00           H
ATOM   1388 1HB  ARG A 816     202.216 170.010 227.949  1.00  0.00           H
ATOM   1389 2HB  ARG A 816     203.878 169.635 227.521  1.00  0.00           H
ATOM   1390 1HG  ARG A 816     203.020 168.766 230.249  1.00  0.00           H
ATOM   1391 2HG  ARG A 816     202.267 167.932 228.868  1.00  0.00           H
ATOM   1392 1HD  ARG A 816     204.466 167.251 228.059  1.00  0.00           H
ATOM   1393 2HD  ARG A 816     205.246 168.124 229.399  1.00  0.00           H
ATOM   1394  HE  ARG A 816     204.626 166.383 230.880  1.00  0.00           H
ATOM   1395 1HH1 ARG A 816     202.744 165.825 227.886  1.00  0.00           H
ATOM   1396 2HH1 ARG A 816     202.177 164.280 228.480  1.00  0.00           H
ATOM   1397 1HH2 ARG A 816     203.726 164.448 231.549  1.00  0.00           H
ATOM   1398 2HH2 ARG A 816     202.705 163.538 230.458  1.00  0.00           H
ATOM   1399  N   LEU A 817     206.181 171.154 228.984  1.00  0.00           N
ATOM   1400  CA  LEU A 817     207.587 171.029 229.395  1.00  0.00           C
ATOM   1401  C   LEU A 817     208.043 171.920 230.550  1.00  0.00           C
ATOM   1402  O   LEU A 817     209.175 171.805 231.023  1.00  0.00           O
ATOM   1403  CB  LEU A 817     208.481 171.317 228.182  1.00  0.00           C
ATOM   1404  CG  LEU A 817     208.460 170.257 227.073  1.00  0.00           C
ATOM   1405  CD1 LEU A 817     209.285 170.746 225.889  1.00  0.00           C
ATOM   1406  CD2 LEU A 817     209.003 168.944 227.615  1.00  0.00           C
ATOM   1407  H   LEU A 817     205.967 171.473 228.050  1.00  0.00           H
ATOM   1408  HA  LEU A 817     207.764 170.002 229.712  1.00  0.00           H
ATOM   1409 1HB  LEU A 817     208.175 172.264 227.741  1.00  0.00           H
ATOM   1410 2HB  LEU A 817     209.511 171.416 228.526  1.00  0.00           H
ATOM   1411  HG  LEU A 817     207.435 170.112 226.728  1.00  0.00           H
ATOM   1412 1HD1 LEU A 817     209.270 169.991 225.100  1.00  0.00           H
ATOM   1413 2HD1 LEU A 817     208.863 171.675 225.510  1.00  0.00           H
ATOM   1414 3HD1 LEU A 817     210.313 170.915 226.207  1.00  0.00           H
ATOM   1415 1HD2 LEU A 817     208.988 168.191 226.826  1.00  0.00           H
ATOM   1416 2HD2 LEU A 817     210.027 169.088 227.958  1.00  0.00           H
ATOM   1417 3HD2 LEU A 817     208.384 168.610 228.448  1.00  0.00           H
ATOM   1418  N   HIS A 818     207.214 172.847 231.046  1.00  0.00           N
ATOM   1419  CA  HIS A 818     207.573 173.668 232.191  1.00  0.00           C
ATOM   1420  C   HIS A 818     207.709 172.850 233.493  1.00  0.00           C
ATOM   1421  O   HIS A 818     206.757 172.255 233.968  1.00  0.00           O
ATOM   1422  CB  HIS A 818     206.466 174.718 232.416  1.00  0.00           C
ATOM   1423  CG  HIS A 818     206.242 175.751 231.349  1.00  0.00           C
ATOM   1424  ND1 HIS A 818     205.092 176.512 231.461  1.00  0.00           N
ATOM   1425  CD2 HIS A 818     206.913 176.081 230.211  1.00  0.00           C
ATOM   1426  CE1 HIS A 818     205.078 177.276 230.389  1.00  0.00           C
ATOM   1427  NE2 HIS A 818     206.156 177.060 229.600  1.00  0.00           N
ATOM   1428  H   HIS A 818     206.313 172.978 230.611  1.00  0.00           H
ATOM   1429  HA  HIS A 818     208.512 174.182 231.990  1.00  0.00           H
ATOM   1430 1HB  HIS A 818     205.508 174.213 232.547  1.00  0.00           H
ATOM   1431 2HB  HIS A 818     206.672 175.272 233.330  1.00  0.00           H
ATOM   1432  HD2 HIS A 818     207.851 175.664 229.843  1.00  0.00           H
ATOM   1433  HE1 HIS A 818     204.309 178.006 230.137  1.00  0.00           H
ATOM   1434  HE2 HIS A 818     206.356 177.532 228.731  1.00  0.00           H
ATOM   1435  N   SER A 819     208.899 172.804 234.135  1.00  0.00           N
ATOM   1436  CA  SER A 819     209.147 171.999 235.347  1.00  0.00           C
ATOM   1437  C   SER A 819     208.270 172.354 236.544  1.00  0.00           C
ATOM   1438  O   SER A 819     207.785 171.502 237.286  1.00  0.00           O
ATOM   1439  CB  SER A 819     210.601 172.140 235.752  1.00  0.00           C
ATOM   1440  OG  SER A 819     210.880 171.380 236.896  1.00  0.00           O
ATOM   1441  H   SER A 819     209.650 173.359 233.750  1.00  0.00           H
ATOM   1442  HA  SER A 819     208.924 170.956 235.121  1.00  0.00           H
ATOM   1443 1HB  SER A 819     211.240 171.812 234.931  1.00  0.00           H
ATOM   1444 2HB  SER A 819     210.827 173.187 235.943  1.00  0.00           H
ATOM   1445  HG  SER A 819     210.866 171.997 237.631  1.00  0.00           H
ATOM   1446  N   SER A 820     208.013 173.654 236.774  1.00  0.00           N
ATOM   1447  CA  SER A 820     207.333 174.153 237.953  1.00  0.00           C
ATOM   1448  C   SER A 820     205.853 174.357 237.653  1.00  0.00           C
ATOM   1449  O   SER A 820     205.149 175.040 238.393  1.00  0.00           O
ATOM   1450  CB  SER A 820     207.961 175.456 238.409  1.00  0.00           C
ATOM   1451  OG  SER A 820     207.858 176.439 237.417  1.00  0.00           O
ATOM   1452  H   SER A 820     208.321 174.307 236.069  1.00  0.00           H
ATOM   1453  HA  SER A 820     207.436 173.416 238.750  1.00  0.00           H
ATOM   1454 1HB  SER A 820     207.467 175.798 239.318  1.00  0.00           H
ATOM   1455 2HB  SER A 820     209.011 175.289 238.651  1.00  0.00           H
ATOM   1456  HG  SER A 820     207.649 177.257 237.875  1.00  0.00           H
ATOM   1457  N   ASN A 821     205.318 173.723 236.577  1.00  0.00           N
ATOM   1458  CA  ASN A 821     203.940 173.875 236.133  1.00  0.00           C
ATOM   1459  C   ASN A 821     202.946 172.948 236.790  1.00  0.00           C
ATOM   1460  O   ASN A 821     201.938 172.631 236.176  1.00  0.00           O
ATOM   1461  CB  ASN A 821     203.722 173.738 234.584  1.00  0.00           C
ATOM   1462  CG  ASN A 821     203.916 172.339 233.961  1.00  0.00           C
ATOM   1463  OD1 ASN A 821     204.160 171.346 234.643  1.00  0.00           O
ATOM   1464  ND2 ASN A 821     203.755 172.254 232.619  1.00  0.00           N
ATOM   1465  H   ASN A 821     205.935 173.109 236.065  1.00  0.00           H
ATOM   1466  HA  ASN A 821     203.598 174.874 236.404  1.00  0.00           H
ATOM   1467 1HB  ASN A 821     202.708 174.048 234.331  1.00  0.00           H
ATOM   1468 2HB  ASN A 821     204.408 174.403 234.059  1.00  0.00           H
ATOM   1469 1HD2 ASN A 821     203.866 171.374 232.156  1.00  0.00           H
ATOM   1470 2HD2 ASN A 821     203.524 173.071 232.091  1.00  0.00           H
ATOM   1471  N   LYS A 822     203.123 172.488 238.035  1.00  0.00           N
ATOM   1472  CA  LYS A 822     202.201 171.549 238.665  1.00  0.00           C
ATOM   1473  C   LYS A 822     200.697 171.939 238.678  1.00  0.00           C
ATOM   1474  O   LYS A 822     199.824 171.098 238.855  1.00  0.00           O
ATOM   1475  CB  LYS A 822     202.735 171.278 240.088  1.00  0.00           C
ATOM   1476  CG  LYS A 822     204.065 170.500 240.098  1.00  0.00           C
ATOM   1477  CD  LYS A 822     204.551 170.330 241.543  1.00  0.00           C
ATOM   1478  CE  LYS A 822     205.889 169.604 241.687  1.00  0.00           C
ATOM   1479  NZ  LYS A 822     206.252 169.549 243.123  1.00  0.00           N
ATOM   1480  H   LYS A 822     203.929 172.808 238.554  1.00  0.00           H
ATOM   1481  HA  LYS A 822     202.194 170.628 238.083  1.00  0.00           H
ATOM   1482 1HB  LYS A 822     202.881 172.224 240.609  1.00  0.00           H
ATOM   1483 2HB  LYS A 822     201.995 170.706 240.650  1.00  0.00           H
ATOM   1484 1HG  LYS A 822     203.919 169.522 239.639  1.00  0.00           H
ATOM   1485 2HG  LYS A 822     204.809 171.046 239.519  1.00  0.00           H
ATOM   1486 1HD  LYS A 822     204.664 171.311 242.006  1.00  0.00           H
ATOM   1487 2HD  LYS A 822     203.814 169.763 242.110  1.00  0.00           H
ATOM   1488 1HE  LYS A 822     205.803 168.598 241.279  1.00  0.00           H
ATOM   1489 2HE  LYS A 822     206.655 170.137 241.124  1.00  0.00           H
ATOM   1490 1HZ  LYS A 822     207.134 169.069 243.229  1.00  0.00           H
ATOM   1491 2HZ  LYS A 822     206.331 170.487 243.488  1.00  0.00           H
ATOM   1492 3HZ  LYS A 822     205.536 169.050 243.632  1.00  0.00           H
ATOM   1493  N   SER A 823     200.396 173.233 238.416  1.00  0.00           N
ATOM   1494  CA  SER A 823     199.091 173.834 238.155  1.00  0.00           C
ATOM   1495  C   SER A 823     198.720 173.867 236.641  1.00  0.00           C
ATOM   1496  O   SER A 823     197.691 173.319 236.251  1.00  0.00           O
ATOM   1497  CB  SER A 823     199.076 175.242 238.720  1.00  0.00           C
ATOM   1498  OG  SER A 823     197.828 175.847 238.523  1.00  0.00           O
ATOM   1499  H   SER A 823     201.218 173.820 238.410  1.00  0.00           H
ATOM   1500  HA  SER A 823     198.330 173.237 238.657  1.00  0.00           H
ATOM   1501 1HB  SER A 823     199.304 175.208 239.786  1.00  0.00           H
ATOM   1502 2HB  SER A 823     199.852 175.836 238.239  1.00  0.00           H
ATOM   1503  HG  SER A 823     197.208 175.131 238.363  1.00  0.00           H
ATOM   1504  N   SER A 824     199.568 174.412 235.705  1.00  0.00           N
ATOM   1505  CA  SER A 824     199.244 174.534 234.261  1.00  0.00           C
ATOM   1506  C   SER A 824     199.489 173.255 233.466  1.00  0.00           C
ATOM   1507  O   SER A 824     199.093 173.105 232.315  1.00  0.00           O
ATOM   1508  CB  SER A 824     200.058 175.657 233.646  1.00  0.00           C
ATOM   1509  OG  SER A 824     201.338 175.214 233.292  1.00  0.00           O
ATOM   1510  H   SER A 824     200.462 174.744 236.039  1.00  0.00           H
ATOM   1511  HA  SER A 824     198.160 174.579 234.154  1.00  0.00           H
ATOM   1512 1HB  SER A 824     199.543 176.036 232.763  1.00  0.00           H
ATOM   1513 2HB  SER A 824     200.137 176.479 234.356  1.00  0.00           H
ATOM   1514  HG  SER A 824     201.664 175.840 232.642  1.00  0.00           H
ATOM   1515  N   LEU A 825     200.102 172.238 234.088  1.00  0.00           N
ATOM   1516  CA  LEU A 825     200.200 170.890 233.569  1.00  0.00           C
ATOM   1517  C   LEU A 825     198.881 170.301 233.086  1.00  0.00           C
ATOM   1518  O   LEU A 825     198.761 169.770 231.981  1.00  0.00           O
ATOM   1519  CB  LEU A 825     200.708 170.010 234.725  1.00  0.00           C
ATOM   1520  CG  LEU A 825     200.818 168.511 234.402  1.00  0.00           C
ATOM   1521  CD1 LEU A 825     201.839 168.248 233.285  1.00  0.00           C
ATOM   1522  CD2 LEU A 825     201.133 167.758 235.694  1.00  0.00           C
ATOM   1523  H   LEU A 825     200.518 172.453 234.983  1.00  0.00           H
ATOM   1524  HA  LEU A 825     200.915 170.888 232.746  1.00  0.00           H
ATOM   1525 1HB  LEU A 825     201.693 170.363 235.025  1.00  0.00           H
ATOM   1526 2HB  LEU A 825     200.031 170.123 235.572  1.00  0.00           H
ATOM   1527  HG  LEU A 825     199.872 168.159 233.988  1.00  0.00           H
ATOM   1528 1HD1 LEU A 825     201.889 167.178 233.082  1.00  0.00           H
ATOM   1529 2HD1 LEU A 825     201.532 168.773 232.380  1.00  0.00           H
ATOM   1530 3HD1 LEU A 825     202.820 168.605 233.597  1.00  0.00           H
ATOM   1531 1HD2 LEU A 825     201.214 166.691 235.483  1.00  0.00           H
ATOM   1532 2HD2 LEU A 825     202.076 168.118 236.104  1.00  0.00           H
ATOM   1533 3HD2 LEU A 825     200.335 167.924 236.417  1.00  0.00           H
ATOM   1534  N   TYR A 826     197.821 170.417 233.906  1.00  0.00           N
ATOM   1535  CA  TYR A 826     196.476 170.042 233.534  1.00  0.00           C
ATOM   1536  C   TYR A 826     195.982 170.863 232.342  1.00  0.00           C
ATOM   1537  O   TYR A 826     195.453 170.324 231.374  1.00  0.00           O
ATOM   1538  CB  TYR A 826     195.565 170.206 234.776  1.00  0.00           C
ATOM   1539  CG  TYR A 826     194.129 169.903 234.459  1.00  0.00           C
ATOM   1540  CD1 TYR A 826     193.631 168.591 234.333  1.00  0.00           C
ATOM   1541  CD2 TYR A 826     193.274 170.987 234.221  1.00  0.00           C
ATOM   1542  CE1 TYR A 826     192.259 168.380 234.113  1.00  0.00           C
ATOM   1543  CE2 TYR A 826     191.930 170.767 233.930  1.00  0.00           C
ATOM   1544  CZ  TYR A 826     191.410 169.484 233.978  1.00  0.00           C
ATOM   1545  OH  TYR A 826     190.016 169.358 233.976  1.00  0.00           O
ATOM   1546  H   TYR A 826     197.991 170.787 234.831  1.00  0.00           H
ATOM   1547  HA  TYR A 826     196.483 168.999 233.217  1.00  0.00           H
ATOM   1548 1HB  TYR A 826     195.906 169.537 235.568  1.00  0.00           H
ATOM   1549 2HB  TYR A 826     195.642 171.225 235.152  1.00  0.00           H
ATOM   1550  HD1 TYR A 826     194.311 167.740 234.407  1.00  0.00           H
ATOM   1551  HD2 TYR A 826     193.660 172.005 234.262  1.00  0.00           H
ATOM   1552  HE1 TYR A 826     191.871 167.366 234.016  1.00  0.00           H
ATOM   1553  HE2 TYR A 826     191.286 171.604 233.664  1.00  0.00           H
ATOM   1554  HH  TYR A 826     189.618 170.231 233.940  1.00  0.00           H
ATOM   1555  N   SER A 827     196.172 172.197 232.375  1.00  0.00           N
ATOM   1556  CA  SER A 827     195.763 173.088 231.298  1.00  0.00           C
ATOM   1557  C   SER A 827     196.479 172.833 229.981  1.00  0.00           C
ATOM   1558  O   SER A 827     195.870 172.934 228.919  1.00  0.00           O
ATOM   1559  CB  SER A 827     195.754 174.593 231.695  1.00  0.00           C
ATOM   1560  OG  SER A 827     197.028 175.137 231.992  1.00  0.00           O
ATOM   1561  H   SER A 827     196.622 172.587 233.192  1.00  0.00           H
ATOM   1562  HA  SER A 827     194.744 172.830 231.004  1.00  0.00           H
ATOM   1563 1HB  SER A 827     195.326 175.180 230.883  1.00  0.00           H
ATOM   1564 2HB  SER A 827     195.121 174.734 232.569  1.00  0.00           H
ATOM   1565  HG  SER A 827     197.657 174.422 231.866  1.00  0.00           H
ATOM   1566  N   GLY A 828     197.761 172.417 230.017  1.00  0.00           N
ATOM   1567  CA  GLY A 828     198.507 171.910 228.866  1.00  0.00           C
ATOM   1568  C   GLY A 828     198.015 170.596 228.332  1.00  0.00           C
ATOM   1569  O   GLY A 828     197.922 170.409 227.125  1.00  0.00           O
ATOM   1570  H   GLY A 828     198.219 172.470 230.915  1.00  0.00           H
ATOM   1571 1HA  GLY A 828     198.466 172.637 228.055  1.00  0.00           H
ATOM   1572 2HA  GLY A 828     199.556 171.790 229.135  1.00  0.00           H
ATOM   1573  N   ARG A 829     197.621 169.668 229.216  1.00  0.00           N
ATOM   1574  CA  ARG A 829     196.899 168.465 228.857  1.00  0.00           C
ATOM   1575  C   ARG A 829     195.585 168.715 228.090  1.00  0.00           C
ATOM   1576  O   ARG A 829     195.308 168.065 227.084  1.00  0.00           O
ATOM   1577  CB  ARG A 829     196.751 167.556 230.092  1.00  0.00           C
ATOM   1578  CG  ARG A 829     196.087 166.215 229.761  1.00  0.00           C
ATOM   1579  CD  ARG A 829     194.567 166.205 229.915  1.00  0.00           C
ATOM   1580  NE  ARG A 829     194.167 164.766 229.843  1.00  0.00           N
ATOM   1581  CZ  ARG A 829     194.185 163.985 230.925  1.00  0.00           C
ATOM   1582  NH1 ARG A 829     194.760 164.430 232.035  1.00  0.00           N
ATOM   1583  NH2 ARG A 829     193.696 162.752 230.906  1.00  0.00           N
ATOM   1584  H   ARG A 829     197.851 169.831 230.186  1.00  0.00           H
ATOM   1585  HA  ARG A 829     197.467 167.934 228.092  1.00  0.00           H
ATOM   1586 1HB  ARG A 829     197.733 167.365 230.522  1.00  0.00           H
ATOM   1587 2HB  ARG A 829     196.155 168.066 230.851  1.00  0.00           H
ATOM   1588 1HG  ARG A 829     196.302 165.948 228.726  1.00  0.00           H
ATOM   1589 2HG  ARG A 829     196.478 165.442 230.424  1.00  0.00           H
ATOM   1590 1HD  ARG A 829     194.294 166.644 230.874  1.00  0.00           H
ATOM   1591 2HD  ARG A 829     194.114 166.782 229.110  1.00  0.00           H
ATOM   1592  HE  ARG A 829     193.880 164.402 228.944  1.00  0.00           H
ATOM   1593 1HH1 ARG A 829     195.177 165.351 232.053  1.00  0.00           H
ATOM   1594 2HH1 ARG A 829     194.782 163.851 232.861  1.00  0.00           H
ATOM   1595 1HH2 ARG A 829     193.295 162.382 230.054  1.00  0.00           H
ATOM   1596 2HH2 ARG A 829     193.723 162.186 231.739  1.00  0.00           H
ATOM   1597  N   VAL A 830     194.755 169.692 228.521  1.00  0.00           N
ATOM   1598  CA  VAL A 830     193.527 170.135 227.840  1.00  0.00           C
ATOM   1599  C   VAL A 830     193.792 170.664 226.421  1.00  0.00           C
ATOM   1600  O   VAL A 830     193.061 170.351 225.481  1.00  0.00           O
ATOM   1601  CB  VAL A 830     192.839 171.237 228.667  1.00  0.00           C
ATOM   1602  CG1 VAL A 830     191.690 171.852 227.882  1.00  0.00           C
ATOM   1603  CG2 VAL A 830     192.345 170.663 229.986  1.00  0.00           C
ATOM   1604  H   VAL A 830     195.026 170.138 229.386  1.00  0.00           H
ATOM   1605  HA  VAL A 830     192.874 169.272 227.711  1.00  0.00           H
ATOM   1606  HB  VAL A 830     193.558 172.033 228.863  1.00  0.00           H
ATOM   1607 1HG1 VAL A 830     191.216 172.630 228.481  1.00  0.00           H
ATOM   1608 2HG1 VAL A 830     192.072 172.289 226.960  1.00  0.00           H
ATOM   1609 3HG1 VAL A 830     190.958 171.081 227.644  1.00  0.00           H
ATOM   1610 1HG2 VAL A 830     191.860 171.449 230.566  1.00  0.00           H
ATOM   1611 2HG2 VAL A 830     191.631 169.863 229.790  1.00  0.00           H
ATOM   1612 3HG2 VAL A 830     193.190 170.266 230.549  1.00  0.00           H
ATOM   1613  N   ILE A 831     194.876 171.455 226.213  1.00  0.00           N
ATOM   1614  CA  ILE A 831     195.326 171.934 224.897  1.00  0.00           C
ATOM   1615  C   ILE A 831     195.559 170.790 223.899  1.00  0.00           C
ATOM   1616  O   ILE A 831     195.084 170.836 222.764  1.00  0.00           O
ATOM   1617  CB  ILE A 831     196.622 172.752 225.038  1.00  0.00           C
ATOM   1618  CG1 ILE A 831     196.341 174.078 225.750  1.00  0.00           C
ATOM   1619  CG2 ILE A 831     197.243 173.002 223.672  1.00  0.00           C
ATOM   1620  CD1 ILE A 831     197.589 174.826 226.164  1.00  0.00           C
ATOM   1621  H   ILE A 831     195.396 171.719 227.037  1.00  0.00           H
ATOM   1622  HA  ILE A 831     194.537 172.548 224.465  1.00  0.00           H
ATOM   1623  HB  ILE A 831     197.333 172.207 225.656  1.00  0.00           H
ATOM   1624 1HG1 ILE A 831     195.756 174.725 225.099  1.00  0.00           H
ATOM   1625 2HG1 ILE A 831     195.745 173.892 226.645  1.00  0.00           H
ATOM   1626 1HG2 ILE A 831     198.157 173.583 223.790  1.00  0.00           H
ATOM   1627 2HG2 ILE A 831     197.478 172.048 223.200  1.00  0.00           H
ATOM   1628 3HG2 ILE A 831     196.542 173.552 223.047  1.00  0.00           H
ATOM   1629 1HD1 ILE A 831     197.309 175.753 226.664  1.00  0.00           H
ATOM   1630 2HD1 ILE A 831     198.173 174.208 226.847  1.00  0.00           H
ATOM   1631 3HD1 ILE A 831     198.183 175.055 225.282  1.00  0.00           H
ATOM   1632  N   PHE A 832     196.232 169.697 224.323  1.00  0.00           N
ATOM   1633  CA  PHE A 832     196.462 168.503 223.513  1.00  0.00           C
ATOM   1634  C   PHE A 832     195.183 167.774 223.074  1.00  0.00           C
ATOM   1635  O   PHE A 832     195.085 167.267 221.958  1.00  0.00           O
ATOM   1636  CB  PHE A 832     197.332 167.475 224.281  1.00  0.00           C
ATOM   1637  CG  PHE A 832     198.750 167.923 224.478  1.00  0.00           C
ATOM   1638  CD1 PHE A 832     199.547 168.217 223.370  1.00  0.00           C
ATOM   1639  CD2 PHE A 832     199.336 167.971 225.746  1.00  0.00           C
ATOM   1640  CE1 PHE A 832     200.911 168.516 223.514  1.00  0.00           C
ATOM   1641  CE2 PHE A 832     200.679 168.313 225.915  1.00  0.00           C
ATOM   1642  CZ  PHE A 832     201.477 168.566 224.793  1.00  0.00           C
ATOM   1643  H   PHE A 832     196.590 169.728 225.267  1.00  0.00           H
ATOM   1644  HA  PHE A 832     196.993 168.797 222.608  1.00  0.00           H
ATOM   1645 1HB  PHE A 832     196.893 167.283 225.258  1.00  0.00           H
ATOM   1646 2HB  PHE A 832     197.344 166.530 223.736  1.00  0.00           H
ATOM   1647  HD1 PHE A 832     199.099 168.212 222.377  1.00  0.00           H
ATOM   1648  HD2 PHE A 832     198.711 167.772 226.618  1.00  0.00           H
ATOM   1649  HE1 PHE A 832     201.521 168.707 222.632  1.00  0.00           H
ATOM   1650  HE2 PHE A 832     201.109 168.383 226.914  1.00  0.00           H
ATOM   1651  HZ  PHE A 832     202.535 168.800 224.913  1.00  0.00           H
ATOM   1652  N   CYS A 833     194.165 167.707 223.953  1.00  0.00           N
ATOM   1653  CA  CYS A 833     192.839 167.170 223.664  1.00  0.00           C
ATOM   1654  C   CYS A 833     192.036 167.952 222.619  1.00  0.00           C
ATOM   1655  O   CYS A 833     191.313 167.369 221.814  1.00  0.00           O
ATOM   1656  CB  CYS A 833     192.022 167.111 224.955  1.00  0.00           C
ATOM   1657  SG  CYS A 833     192.607 165.878 226.143  1.00  0.00           S
ATOM   1658  H   CYS A 833     194.362 168.059 224.878  1.00  0.00           H
ATOM   1659  HA  CYS A 833     192.953 166.164 223.260  1.00  0.00           H
ATOM   1660 1HB  CYS A 833     192.042 168.086 225.442  1.00  0.00           H
ATOM   1661 2HB  CYS A 833     190.983 166.884 224.718  1.00  0.00           H
ATOM   1662  HG  CYS A 833     193.846 166.350 226.233  1.00  0.00           H
ATOM   1663  N   LEU A 834     192.117 169.297 222.609  1.00  0.00           N
ATOM   1664  CA  LEU A 834     191.536 170.136 221.565  1.00  0.00           C
ATOM   1665  C   LEU A 834     192.194 169.952 220.209  1.00  0.00           C
ATOM   1666  O   LEU A 834     191.527 169.879 219.177  1.00  0.00           O
ATOM   1667  CB  LEU A 834     191.600 171.630 221.968  1.00  0.00           C
ATOM   1668  CG  LEU A 834     190.705 171.978 223.175  1.00  0.00           C
ATOM   1669  CD1 LEU A 834     190.946 173.426 223.626  1.00  0.00           C
ATOM   1670  CD2 LEU A 834     189.215 171.751 222.877  1.00  0.00           C
ATOM   1671  H   LEU A 834     192.610 169.736 223.374  1.00  0.00           H
ATOM   1672  HA  LEU A 834     190.491 169.853 221.439  1.00  0.00           H
ATOM   1673 1HB  LEU A 834     192.631 171.880 222.210  1.00  0.00           H
ATOM   1674 2HB  LEU A 834     191.291 172.233 221.114  1.00  0.00           H
ATOM   1675  HG  LEU A 834     190.980 171.354 224.025  1.00  0.00           H
ATOM   1676 1HD1 LEU A 834     190.305 173.653 224.478  1.00  0.00           H
ATOM   1677 2HD1 LEU A 834     191.991 173.548 223.916  1.00  0.00           H
ATOM   1678 3HD1 LEU A 834     190.714 174.106 222.807  1.00  0.00           H
ATOM   1679 1HD2 LEU A 834     188.624 172.009 223.757  1.00  0.00           H
ATOM   1680 2HD2 LEU A 834     188.910 172.378 222.039  1.00  0.00           H
ATOM   1681 3HD2 LEU A 834     189.049 170.703 222.625  1.00  0.00           H
ATOM   1682  N   ASP A 835     193.533 169.830 220.194  1.00  0.00           N
ATOM   1683  CA  ASP A 835     194.318 169.586 219.007  1.00  0.00           C
ATOM   1684  C   ASP A 835     194.088 168.192 218.396  1.00  0.00           C
ATOM   1685  O   ASP A 835     193.987 168.016 217.184  1.00  0.00           O
ATOM   1686  CB  ASP A 835     195.802 169.766 219.332  1.00  0.00           C
ATOM   1687  CG  ASP A 835     196.190 171.224 219.542  1.00  0.00           C
ATOM   1688  OD1 ASP A 835     195.417 172.082 219.186  1.00  0.00           O
ATOM   1689  OD2 ASP A 835     197.257 171.466 220.056  1.00  0.00           O
ATOM   1690  H   ASP A 835     194.003 169.918 221.084  1.00  0.00           H
ATOM   1691  HA  ASP A 835     193.983 170.270 218.224  1.00  0.00           H
ATOM   1692 1HB  ASP A 835     196.047 169.207 220.235  1.00  0.00           H
ATOM   1693 2HB  ASP A 835     196.405 169.358 218.521  1.00  0.00           H
ATOM   1694  N   TYR A 836     193.883 167.162 219.246  1.00  0.00           N
ATOM   1695  CA  TYR A 836     193.428 165.827 218.867  1.00  0.00           C
ATOM   1696  C   TYR A 836     192.168 165.805 217.993  1.00  0.00           C
ATOM   1697  O   TYR A 836     192.098 165.101 216.985  1.00  0.00           O
ATOM   1698  CB  TYR A 836     193.191 164.994 220.128  1.00  0.00           C
ATOM   1699  CG  TYR A 836     192.652 163.608 219.852  1.00  0.00           C
ATOM   1700  CD1 TYR A 836     193.522 162.574 219.540  1.00  0.00           C
ATOM   1701  CD2 TYR A 836     191.287 163.371 219.911  1.00  0.00           C
ATOM   1702  CE1 TYR A 836     193.029 161.308 219.288  1.00  0.00           C
ATOM   1703  CE2 TYR A 836     190.793 162.106 219.659  1.00  0.00           C
ATOM   1704  CZ  TYR A 836     191.659 161.077 219.349  1.00  0.00           C
ATOM   1705  OH  TYR A 836     191.168 159.816 219.098  1.00  0.00           O
ATOM   1706  H   TYR A 836     194.067 167.359 220.220  1.00  0.00           H
ATOM   1707  HA  TYR A 836     194.232 165.329 218.325  1.00  0.00           H
ATOM   1708 1HB  TYR A 836     194.127 164.892 220.678  1.00  0.00           H
ATOM   1709 2HB  TYR A 836     192.485 165.511 220.778  1.00  0.00           H
ATOM   1710  HD1 TYR A 836     194.596 162.760 219.494  1.00  0.00           H
ATOM   1711  HD2 TYR A 836     190.602 164.184 220.155  1.00  0.00           H
ATOM   1712  HE1 TYR A 836     193.713 160.496 219.044  1.00  0.00           H
ATOM   1713  HE2 TYR A 836     189.720 161.919 219.704  1.00  0.00           H
ATOM   1714  HH  TYR A 836     190.211 159.828 219.165  1.00  0.00           H
ATOM   1715  N   ILE A 837     191.137 166.593 218.361  1.00  0.00           N
ATOM   1716  CA  ILE A 837     189.935 166.761 217.556  1.00  0.00           C
ATOM   1717  C   ILE A 837     190.263 167.355 216.183  1.00  0.00           C
ATOM   1718  O   ILE A 837     189.791 166.852 215.163  1.00  0.00           O
ATOM   1719  CB  ILE A 837     188.916 167.660 218.277  1.00  0.00           C
ATOM   1720  CG1 ILE A 837     188.381 166.960 219.530  1.00  0.00           C
ATOM   1721  CG2 ILE A 837     187.775 168.029 217.341  1.00  0.00           C
ATOM   1722  CD1 ILE A 837     187.601 167.872 220.452  1.00  0.00           C
ATOM   1723  H   ILE A 837     191.213 167.085 219.238  1.00  0.00           H
ATOM   1724  HA  ILE A 837     189.525 165.775 217.337  1.00  0.00           H
ATOM   1725  HB  ILE A 837     189.410 168.571 218.612  1.00  0.00           H
ATOM   1726 1HG1 ILE A 837     187.732 166.136 219.238  1.00  0.00           H
ATOM   1727 2HG1 ILE A 837     189.212 166.538 220.095  1.00  0.00           H
ATOM   1728 1HG2 ILE A 837     187.065 168.665 217.868  1.00  0.00           H
ATOM   1729 2HG2 ILE A 837     188.171 168.566 216.480  1.00  0.00           H
ATOM   1730 3HG2 ILE A 837     187.273 167.122 217.005  1.00  0.00           H
ATOM   1731 1HD1 ILE A 837     187.254 167.304 221.315  1.00  0.00           H
ATOM   1732 2HD1 ILE A 837     188.242 168.687 220.786  1.00  0.00           H
ATOM   1733 3HD1 ILE A 837     186.743 168.279 219.918  1.00  0.00           H
ATOM   1734  N   ILE A 838     191.140 168.380 216.104  1.00  0.00           N
ATOM   1735  CA  ILE A 838     191.615 168.975 214.851  1.00  0.00           C
ATOM   1736  C   ILE A 838     192.315 167.964 213.927  1.00  0.00           C
ATOM   1737  O   ILE A 838     192.005 167.883 212.736  1.00  0.00           O
ATOM   1738  CB  ILE A 838     192.580 170.138 215.148  1.00  0.00           C
ATOM   1739  CG1 ILE A 838     191.829 171.302 215.799  1.00  0.00           C
ATOM   1740  CG2 ILE A 838     193.270 170.596 213.871  1.00  0.00           C
ATOM   1741  CD1 ILE A 838     192.734 172.365 216.380  1.00  0.00           C
ATOM   1742  H   ILE A 838     191.477 168.747 216.982  1.00  0.00           H
ATOM   1743  HA  ILE A 838     190.751 169.297 214.272  1.00  0.00           H
ATOM   1744  HB  ILE A 838     193.336 169.812 215.861  1.00  0.00           H
ATOM   1745 1HG1 ILE A 838     191.177 171.773 215.064  1.00  0.00           H
ATOM   1746 2HG1 ILE A 838     191.194 170.922 216.600  1.00  0.00           H
ATOM   1747 1HG2 ILE A 838     193.947 171.418 214.099  1.00  0.00           H
ATOM   1748 2HG2 ILE A 838     193.836 169.766 213.448  1.00  0.00           H
ATOM   1749 3HG2 ILE A 838     192.522 170.929 213.152  1.00  0.00           H
ATOM   1750 1HD1 ILE A 838     192.129 173.155 216.824  1.00  0.00           H
ATOM   1751 2HD1 ILE A 838     193.371 171.922 217.146  1.00  0.00           H
ATOM   1752 3HD1 ILE A 838     193.354 172.785 215.590  1.00  0.00           H
ATOM   1753  N   PHE A 839     193.212 167.102 214.451  1.00  0.00           N
ATOM   1754  CA  PHE A 839     193.815 165.989 213.713  1.00  0.00           C
ATOM   1755  C   PHE A 839     192.832 165.007 213.090  1.00  0.00           C
ATOM   1756  O   PHE A 839     192.971 164.630 211.924  1.00  0.00           O
ATOM   1757  CB  PHE A 839     194.751 165.213 214.641  1.00  0.00           C
ATOM   1758  CG  PHE A 839     195.893 166.032 215.173  1.00  0.00           C
ATOM   1759  CD1 PHE A 839     195.932 167.405 214.974  1.00  0.00           C
ATOM   1760  CD2 PHE A 839     196.931 165.433 215.871  1.00  0.00           C
ATOM   1761  CE1 PHE A 839     196.983 168.160 215.462  1.00  0.00           C
ATOM   1762  CE2 PHE A 839     197.981 166.185 216.360  1.00  0.00           C
ATOM   1763  CZ  PHE A 839     198.006 167.550 216.155  1.00  0.00           C
ATOM   1764  H   PHE A 839     193.472 167.250 215.415  1.00  0.00           H
ATOM   1765  HA  PHE A 839     194.437 166.400 212.916  1.00  0.00           H
ATOM   1766 1HB  PHE A 839     194.186 164.829 215.490  1.00  0.00           H
ATOM   1767 2HB  PHE A 839     195.165 164.358 214.109  1.00  0.00           H
ATOM   1768  HD1 PHE A 839     195.121 167.887 214.427  1.00  0.00           H
ATOM   1769  HD2 PHE A 839     196.910 164.355 216.033  1.00  0.00           H
ATOM   1770  HE1 PHE A 839     197.000 169.236 215.298  1.00  0.00           H
ATOM   1771  HE2 PHE A 839     198.790 165.702 216.908  1.00  0.00           H
ATOM   1772  HZ  PHE A 839     198.835 168.144 216.539  1.00  0.00           H
ATOM   1773  N   THR A 840     191.817 164.553 213.851  1.00  0.00           N
ATOM   1774  CA  THR A 840     190.727 163.720 213.335  1.00  0.00           C
ATOM   1775  C   THR A 840     189.939 164.415 212.228  1.00  0.00           C
ATOM   1776  O   THR A 840     189.640 163.817 211.197  1.00  0.00           O
ATOM   1777  CB  THR A 840     189.763 163.315 214.466  1.00  0.00           C
ATOM   1778  OG1 THR A 840     190.467 162.532 215.441  1.00  0.00           O
ATOM   1779  CG2 THR A 840     188.602 162.504 213.913  1.00  0.00           C
ATOM   1780  H   THR A 840     191.822 164.807 214.829  1.00  0.00           H
ATOM   1781  HA  THR A 840     191.158 162.825 212.888  1.00  0.00           H
ATOM   1782  HB  THR A 840     189.374 164.211 214.951  1.00  0.00           H
ATOM   1783  HG1 THR A 840     190.993 163.114 215.997  1.00  0.00           H
ATOM   1784 1HG2 THR A 840     187.931 162.227 214.726  1.00  0.00           H
ATOM   1785 2HG2 THR A 840     188.058 163.100 213.180  1.00  0.00           H
ATOM   1786 3HG2 THR A 840     188.983 161.602 213.436  1.00  0.00           H
ATOM   1787  N   LEU A 841     189.629 165.725 212.357  1.00  0.00           N
ATOM   1788  CA  LEU A 841     188.948 166.510 211.325  1.00  0.00           C
ATOM   1789  C   LEU A 841     189.700 166.550 209.992  1.00  0.00           C
ATOM   1790  O   LEU A 841     189.113 166.407 208.918  1.00  0.00           O
ATOM   1791  CB  LEU A 841     188.677 167.967 211.793  1.00  0.00           C
ATOM   1792  CG  LEU A 841     187.630 168.121 212.920  1.00  0.00           C
ATOM   1793  CD1 LEU A 841     187.606 169.568 213.442  1.00  0.00           C
ATOM   1794  CD2 LEU A 841     186.222 167.639 212.532  1.00  0.00           C
ATOM   1795  H   LEU A 841     189.891 166.173 213.224  1.00  0.00           H
ATOM   1796  HA  LEU A 841     187.989 166.040 211.111  1.00  0.00           H
ATOM   1797 1HB  LEU A 841     189.613 168.397 212.149  1.00  0.00           H
ATOM   1798 2HB  LEU A 841     188.335 168.549 210.938  1.00  0.00           H
ATOM   1799  HG  LEU A 841     187.940 167.541 213.790  1.00  0.00           H
ATOM   1800 1HD1 LEU A 841     186.861 169.657 214.234  1.00  0.00           H
ATOM   1801 2HD1 LEU A 841     188.587 169.828 213.838  1.00  0.00           H
ATOM   1802 3HD1 LEU A 841     187.349 170.245 212.628  1.00  0.00           H
ATOM   1803 1HD2 LEU A 841     185.545 167.779 213.374  1.00  0.00           H
ATOM   1804 2HD2 LEU A 841     185.864 168.212 211.677  1.00  0.00           H
ATOM   1805 3HD2 LEU A 841     186.261 166.581 212.268  1.00  0.00           H
ATOM   1806  N   ARG A 842     191.039 166.696 210.035  1.00  0.00           N
ATOM   1807  CA  ARG A 842     191.903 166.609 208.875  1.00  0.00           C
ATOM   1808  C   ARG A 842     191.819 165.291 208.109  1.00  0.00           C
ATOM   1809  O   ARG A 842     191.770 165.280 206.875  1.00  0.00           O
ATOM   1810  CB  ARG A 842     193.346 166.832 209.302  1.00  0.00           C
ATOM   1811  CG  ARG A 842     193.728 168.286 209.533  1.00  0.00           C
ATOM   1812  CD  ARG A 842     193.796 169.045 208.258  1.00  0.00           C
ATOM   1813  NE  ARG A 842     194.811 168.512 207.364  1.00  0.00           N
ATOM   1814  CZ  ARG A 842     195.161 169.066 206.186  1.00  0.00           C
ATOM   1815  NH1 ARG A 842     194.570 170.167 205.778  1.00  0.00           N
ATOM   1816  NH2 ARG A 842     196.098 168.503 205.444  1.00  0.00           N
ATOM   1817  H   ARG A 842     191.449 166.875 210.940  1.00  0.00           H
ATOM   1818  HA  ARG A 842     191.632 167.408 208.181  1.00  0.00           H
ATOM   1819 1HB  ARG A 842     193.540 166.290 210.226  1.00  0.00           H
ATOM   1820 2HB  ARG A 842     194.017 166.432 208.540  1.00  0.00           H
ATOM   1821 1HG  ARG A 842     192.984 168.759 210.175  1.00  0.00           H
ATOM   1822 2HG  ARG A 842     194.705 168.334 210.014  1.00  0.00           H
ATOM   1823 1HD  ARG A 842     192.834 168.993 207.751  1.00  0.00           H
ATOM   1824 2HD  ARG A 842     194.039 170.086 208.468  1.00  0.00           H
ATOM   1825  HE  ARG A 842     195.288 167.666 207.645  1.00  0.00           H
ATOM   1826 1HH1 ARG A 842     193.855 170.598 206.345  1.00  0.00           H
ATOM   1827 2HH1 ARG A 842     194.833 170.583 204.895  1.00  0.00           H
ATOM   1828 1HH2 ARG A 842     196.552 167.657 205.759  1.00  0.00           H
ATOM   1829 2HH2 ARG A 842     196.360 168.918 204.562  1.00  0.00           H
ATOM   1830  N   LEU A 843     191.804 164.159 208.847  1.00  0.00           N
ATOM   1831  CA  LEU A 843     191.605 162.814 208.333  1.00  0.00           C
ATOM   1832  C   LEU A 843     190.320 162.677 207.518  1.00  0.00           C
ATOM   1833  O   LEU A 843     190.324 162.130 206.417  1.00  0.00           O
ATOM   1834  CB  LEU A 843     191.580 161.814 209.497  1.00  0.00           C
ATOM   1835  CG  LEU A 843     191.391 160.343 209.107  1.00  0.00           C
ATOM   1836  CD1 LEU A 843     192.593 159.874 208.296  1.00  0.00           C
ATOM   1837  CD2 LEU A 843     191.218 159.503 210.363  1.00  0.00           C
ATOM   1838  H   LEU A 843     191.947 164.290 209.839  1.00  0.00           H
ATOM   1839  HA  LEU A 843     192.435 162.571 207.671  1.00  0.00           H
ATOM   1840 1HB  LEU A 843     192.519 161.895 210.043  1.00  0.00           H
ATOM   1841 2HB  LEU A 843     190.768 162.085 210.170  1.00  0.00           H
ATOM   1842  HG  LEU A 843     190.506 160.244 208.478  1.00  0.00           H
ATOM   1843 1HD1 LEU A 843     192.458 158.829 208.019  1.00  0.00           H
ATOM   1844 2HD1 LEU A 843     192.682 160.479 207.395  1.00  0.00           H
ATOM   1845 3HD1 LEU A 843     193.497 159.977 208.894  1.00  0.00           H
ATOM   1846 1HD2 LEU A 843     191.082 158.457 210.086  1.00  0.00           H
ATOM   1847 2HD2 LEU A 843     192.103 159.600 210.991  1.00  0.00           H
ATOM   1848 3HD2 LEU A 843     190.342 159.848 210.913  1.00  0.00           H
ATOM   1849  N   ILE A 844     189.248 163.181 208.289  1.00  0.00           N
ATOM   1850  CA  ILE A 844     187.903 163.185 207.705  1.00  0.00           C
ATOM   1851  C   ILE A 844     187.843 163.934 206.370  1.00  0.00           C
ATOM   1852  O   ILE A 844     187.285 163.422 205.404  1.00  0.00           O
ATOM   1853  CB  ILE A 844     186.893 163.814 208.682  1.00  0.00           C
ATOM   1854  CG1 ILE A 844     186.702 162.914 209.905  1.00  0.00           C
ATOM   1855  CG2 ILE A 844     185.563 164.061 207.987  1.00  0.00           C
ATOM   1856  CD1 ILE A 844     185.952 163.574 211.039  1.00  0.00           C
ATOM   1857  H   ILE A 844     189.386 163.576 209.209  1.00  0.00           H
ATOM   1858  HA  ILE A 844     187.645 162.164 207.422  1.00  0.00           H
ATOM   1859  HB  ILE A 844     187.284 164.763 209.048  1.00  0.00           H
ATOM   1860 1HG1 ILE A 844     186.160 162.015 209.614  1.00  0.00           H
ATOM   1861 2HG1 ILE A 844     187.677 162.600 210.282  1.00  0.00           H
ATOM   1862 1HG2 ILE A 844     184.861 164.506 208.693  1.00  0.00           H
ATOM   1863 2HG2 ILE A 844     185.712 164.740 207.149  1.00  0.00           H
ATOM   1864 3HG2 ILE A 844     185.162 163.116 207.622  1.00  0.00           H
ATOM   1865 1HD1 ILE A 844     185.857 162.874 211.870  1.00  0.00           H
ATOM   1866 2HD1 ILE A 844     186.497 164.459 211.370  1.00  0.00           H
ATOM   1867 3HD1 ILE A 844     184.960 163.866 210.696  1.00  0.00           H
ATOM   1868  N   HIS A 845     188.494 165.114 206.242  1.00  0.00           N
ATOM   1869  CA  HIS A 845     188.690 165.800 204.961  1.00  0.00           C
ATOM   1870  C   HIS A 845     189.319 164.934 203.856  1.00  0.00           C
ATOM   1871  O   HIS A 845     188.869 164.908 202.716  1.00  0.00           O
ATOM   1872  CB  HIS A 845     189.559 167.044 205.172  1.00  0.00           C
ATOM   1873  CG  HIS A 845     189.767 167.851 203.928  1.00  0.00           C
ATOM   1874  ND1 HIS A 845     188.746 168.545 203.311  1.00  0.00           N
ATOM   1875  CD2 HIS A 845     190.876 168.074 203.184  1.00  0.00           C
ATOM   1876  CE1 HIS A 845     189.220 169.161 202.243  1.00  0.00           C
ATOM   1877  NE2 HIS A 845     190.509 168.891 202.143  1.00  0.00           N
ATOM   1878  H   HIS A 845     188.859 165.532 207.085  1.00  0.00           H
ATOM   1879  HA  HIS A 845     187.722 166.092 204.553  1.00  0.00           H
ATOM   1880 1HB  HIS A 845     189.097 167.688 205.922  1.00  0.00           H
ATOM   1881 2HB  HIS A 845     190.535 166.746 205.552  1.00  0.00           H
ATOM   1882  HD1 HIS A 845     187.812 168.647 203.652  1.00  0.00           H
ATOM   1883  HD2 HIS A 845     191.909 167.738 203.277  1.00  0.00           H
ATOM   1884  HE1 HIS A 845     188.566 169.767 201.615  1.00  0.00           H
ATOM   1885  N   ILE A 846     190.386 164.166 204.145  1.00  0.00           N
ATOM   1886  CA  ILE A 846     190.960 163.231 203.176  1.00  0.00           C
ATOM   1887  C   ILE A 846     189.916 162.237 202.647  1.00  0.00           C
ATOM   1888  O   ILE A 846     189.828 161.990 201.445  1.00  0.00           O
ATOM   1889  CB  ILE A 846     192.134 162.456 203.801  1.00  0.00           C
ATOM   1890  CG1 ILE A 846     193.311 163.396 204.072  1.00  0.00           C
ATOM   1891  CG2 ILE A 846     192.560 161.312 202.893  1.00  0.00           C
ATOM   1892  CD1 ILE A 846     194.392 162.788 204.937  1.00  0.00           C
ATOM   1893  H   ILE A 846     190.802 164.239 205.063  1.00  0.00           H
ATOM   1894  HA  ILE A 846     191.277 163.794 202.298  1.00  0.00           H
ATOM   1895  HB  ILE A 846     191.828 162.048 204.764  1.00  0.00           H
ATOM   1896 1HG1 ILE A 846     193.761 163.697 203.127  1.00  0.00           H
ATOM   1897 2HG1 ILE A 846     192.950 164.300 204.564  1.00  0.00           H
ATOM   1898 1HG2 ILE A 846     193.390 160.776 203.350  1.00  0.00           H
ATOM   1899 2HG2 ILE A 846     191.723 160.631 202.750  1.00  0.00           H
ATOM   1900 3HG2 ILE A 846     192.873 161.711 201.928  1.00  0.00           H
ATOM   1901 1HD1 ILE A 846     195.191 163.515 205.085  1.00  0.00           H
ATOM   1902 2HD1 ILE A 846     193.970 162.511 205.904  1.00  0.00           H
ATOM   1903 3HD1 ILE A 846     194.794 161.902 204.448  1.00  0.00           H
ATOM   1904  N   PHE A 847     189.058 161.682 203.530  1.00  0.00           N
ATOM   1905  CA  PHE A 847     187.943 160.812 203.166  1.00  0.00           C
ATOM   1906  C   PHE A 847     186.844 161.470 202.334  1.00  0.00           C
ATOM   1907  O   PHE A 847     186.276 160.845 201.438  1.00  0.00           O
ATOM   1908  CB  PHE A 847     187.284 160.146 204.404  1.00  0.00           C
ATOM   1909  CG  PHE A 847     188.158 159.044 204.928  1.00  0.00           C
ATOM   1910  CD1 PHE A 847     188.266 157.837 204.213  1.00  0.00           C
ATOM   1911  CD2 PHE A 847     188.863 159.189 206.130  1.00  0.00           C
ATOM   1912  CE1 PHE A 847     189.066 156.793 204.696  1.00  0.00           C
ATOM   1913  CE2 PHE A 847     189.660 158.145 206.616  1.00  0.00           C
ATOM   1914  CZ  PHE A 847     189.762 156.948 205.900  1.00  0.00           C
ATOM   1915  H   PHE A 847     189.217 161.897 204.505  1.00  0.00           H
ATOM   1916  HA  PHE A 847     188.320 160.015 202.523  1.00  0.00           H
ATOM   1917 1HB  PHE A 847     187.124 160.895 205.177  1.00  0.00           H
ATOM   1918 2HB  PHE A 847     186.309 159.748 204.127  1.00  0.00           H
ATOM   1919  HD1 PHE A 847     187.720 157.723 203.277  1.00  0.00           H
ATOM   1920  HD2 PHE A 847     188.784 160.121 206.692  1.00  0.00           H
ATOM   1921  HE1 PHE A 847     189.144 155.863 204.133  1.00  0.00           H
ATOM   1922  HE2 PHE A 847     190.202 158.265 207.555  1.00  0.00           H
ATOM   1923  HZ  PHE A 847     190.383 156.137 206.279  1.00  0.00           H
ATOM   1924  N   THR A 848     186.870 162.271 202.566  1.00  0.00           N
ATOM   1925  CA  THR A 848     185.801 162.860 201.760  1.00  0.00           C
ATOM   1926  C   THR A 848     186.304 163.424 200.441  1.00  0.00           C
ATOM   1927  O   THR A 848     185.580 163.414 199.450  1.00  0.00           O
ATOM   1928  CB  THR A 848     185.078 163.973 202.541  1.00  0.00           C
ATOM   1929  OG1 THR A 848     183.667 163.885 202.306  1.00  0.00           O
ATOM   1930  CG2 THR A 848     185.577 165.342 202.104  1.00  0.00           C
ATOM   1931  H   THR A 848     187.121 162.705 203.443  1.00  0.00           H
ATOM   1932  HA  THR A 848     185.079 162.080 201.521  1.00  0.00           H
ATOM   1933  HB  THR A 848     185.264 163.849 203.608  1.00  0.00           H
ATOM   1934  HG1 THR A 848     183.393 162.966 202.347  1.00  0.00           H
ATOM   1935 1HG2 THR A 848     185.055 166.116 202.667  1.00  0.00           H
ATOM   1936 2HG2 THR A 848     186.648 165.416 202.292  1.00  0.00           H
ATOM   1937 3HG2 THR A 848     185.385 165.476 201.040  1.00  0.00           H
ATOM   1938  N   VAL A 849     187.566 163.898 200.370  1.00  0.00           N
ATOM   1939  CA  VAL A 849     188.206 164.293 199.118  1.00  0.00           C
ATOM   1940  C   VAL A 849     188.421 163.096 198.185  1.00  0.00           C
ATOM   1941  O   VAL A 849     188.121 163.183 196.997  1.00  0.00           O
ATOM   1942  CB  VAL A 849     189.562 164.963 199.408  1.00  0.00           C
ATOM   1943  CG1 VAL A 849     190.317 165.220 198.112  1.00  0.00           C
ATOM   1944  CG2 VAL A 849     189.346 166.260 200.172  1.00  0.00           C
ATOM   1945  H   VAL A 849     188.083 163.978 201.233  1.00  0.00           H
ATOM   1946  HA  VAL A 849     187.560 165.009 198.610  1.00  0.00           H
ATOM   1947  HB  VAL A 849     190.171 164.285 200.006  1.00  0.00           H
ATOM   1948 1HG1 VAL A 849     191.273 165.693 198.336  1.00  0.00           H
ATOM   1949 2HG1 VAL A 849     190.492 164.274 197.600  1.00  0.00           H
ATOM   1950 3HG1 VAL A 849     189.728 165.877 197.472  1.00  0.00           H
ATOM   1951 1HG2 VAL A 849     190.309 166.728 200.375  1.00  0.00           H
ATOM   1952 2HG2 VAL A 849     188.732 166.935 199.577  1.00  0.00           H
ATOM   1953 3HG2 VAL A 849     188.841 166.047 201.115  1.00  0.00           H
ATOM   1954  N   SER A 850     188.899 161.925 198.681  1.00  0.00           N
ATOM   1955  CA  SER A 850     189.060 160.698 197.885  1.00  0.00           C
ATOM   1956  C   SER A 850     187.757 159.992 197.499  1.00  0.00           C
ATOM   1957  O   SER A 850     187.665 159.380 196.442  1.00  0.00           O
ATOM   1958  CB  SER A 850     189.933 159.723 198.650  1.00  0.00           C
ATOM   1959  OG  SER A 850     189.297 159.290 199.820  1.00  0.00           O
ATOM   1960  H   SER A 850     189.154 161.914 199.659  1.00  0.00           H
ATOM   1961  HA  SER A 850     189.547 160.958 196.943  1.00  0.00           H
ATOM   1962 1HB  SER A 850     190.160 158.865 198.017  1.00  0.00           H
ATOM   1963 2HB  SER A 850     190.878 160.202 198.902  1.00  0.00           H
ATOM   1964  HG  SER A 850     188.632 159.954 200.021  1.00  0.00           H
ATOM   1965  N   ARG A 851     186.698 160.100 198.331  1.00  0.00           N
ATOM   1966  CA  ARG A 851     185.388 159.498 198.116  1.00  0.00           C
ATOM   1967  C   ARG A 851     184.432 160.280 197.231  1.00  0.00           C
ATOM   1968  O   ARG A 851     183.390 159.769 196.805  1.00  0.00           O
ATOM   1969  CB  ARG A 851     184.712 159.273 199.460  1.00  0.00           C
ATOM   1970  CG  ARG A 851     185.357 158.206 200.331  1.00  0.00           C
ATOM   1971  CD  ARG A 851     184.676 158.084 201.645  1.00  0.00           C
ATOM   1972  NE  ARG A 851     184.806 159.295 202.439  1.00  0.00           N
ATOM   1973  CZ  ARG A 851     183.999 159.628 203.465  1.00  0.00           C
ATOM   1974  NH1 ARG A 851     183.011 158.832 203.809  1.00  0.00           N
ATOM   1975  NH2 ARG A 851     184.202 160.754 204.126  1.00  0.00           N
ATOM   1976  H   ARG A 851     186.855 160.650 199.163  1.00  0.00           H
ATOM   1977  HA  ARG A 851     185.527 158.537 197.619  1.00  0.00           H
ATOM   1978 1HB  ARG A 851     184.710 160.203 200.026  1.00  0.00           H
ATOM   1979 2HB  ARG A 851     183.673 158.985 199.301  1.00  0.00           H
ATOM   1980 1HG  ARG A 851     185.303 157.242 199.825  1.00  0.00           H
ATOM   1981 2HG  ARG A 851     186.402 158.465 200.509  1.00  0.00           H
ATOM   1982 1HD  ARG A 851     183.615 157.892 201.488  1.00  0.00           H
ATOM   1983 2HD  ARG A 851     185.114 157.260 202.206  1.00  0.00           H
ATOM   1984  HE  ARG A 851     185.556 159.932 202.204  1.00  0.00           H
ATOM   1985 1HH1 ARG A 851     182.857 157.971 203.304  1.00  0.00           H
ATOM   1986 2HH1 ARG A 851     182.406 159.082 204.578  1.00  0.00           H
ATOM   1987 1HH2 ARG A 851     184.962 161.366 203.861  1.00  0.00           H
ATOM   1988 2HH2 ARG A 851     183.597 161.004 204.894  1.00  0.00           H
ATOM   1989  N   ASN A 852     184.743 161.567 196.989  1.00  0.00           N
ATOM   1990  CA  ASN A 852     183.873 162.473 196.269  1.00  0.00           C
ATOM   1991  C   ASN A 852     184.606 163.068 195.081  1.00  0.00           C
ATOM   1992  O   ASN A 852     184.373 164.227 194.738  1.00  0.00           O
ATOM   1993  CB  ASN A 852     183.352 163.563 197.187  1.00  0.00           C
ATOM   1994  CG  ASN A 852     182.434 163.032 198.252  1.00  0.00           C
ATOM   1995  OD1 ASN A 852     181.246 162.795 198.004  1.00  0.00           O
ATOM   1996  ND2 ASN A 852     182.961 162.840 199.434  1.00  0.00           N
ATOM   1997  H   ASN A 852     185.632 161.905 197.331  1.00  0.00           H
ATOM   1998  HA  ASN A 852     183.023 161.906 195.887  1.00  0.00           H
ATOM   1999 1HB  ASN A 852     184.192 164.068 197.666  1.00  0.00           H
ATOM   2000 2HB  ASN A 852     182.815 164.308 196.599  1.00  0.00           H
ATOM   2001 1HD2 ASN A 852     182.397 162.488 200.182  1.00  0.00           H
ATOM   2002 2HD2 ASN A 852     183.926 163.045 199.591  1.00  0.00           H
ATOM   2003  N   LEU A 853     185.464 162.273 194.397  1.00  0.00           N
ATOM   2004  CA  LEU A 853     186.149 162.673 193.182  1.00  0.00           C
ATOM   2005  C   LEU A 853     185.296 162.346 191.958  1.00  0.00           C
ATOM   2006  O   LEU A 853     185.041 161.200 191.603  1.00  0.00           O
ATOM   2007  CB  LEU A 853     187.508 161.967 193.080  1.00  0.00           C
ATOM   2008  CG  LEU A 853     188.334 162.292 191.829  1.00  0.00           C
ATOM   2009  CD1 LEU A 853     188.636 163.783 191.793  1.00  0.00           C
ATOM   2010  CD2 LEU A 853     189.617 161.474 191.842  1.00  0.00           C
ATOM   2011  H   LEU A 853     185.625 161.349 194.771  1.00  0.00           H
ATOM   2012  HA  LEU A 853     186.316 163.749 193.217  1.00  0.00           H
ATOM   2013 1HB  LEU A 853     188.104 162.236 193.950  1.00  0.00           H
ATOM   2014 2HB  LEU A 853     187.342 160.890 193.098  1.00  0.00           H
ATOM   2015  HG  LEU A 853     187.756 162.047 190.938  1.00  0.00           H
ATOM   2016 1HD1 LEU A 853     189.224 164.014 190.904  1.00  0.00           H
ATOM   2017 2HD1 LEU A 853     187.702 164.344 191.765  1.00  0.00           H
ATOM   2018 3HD1 LEU A 853     189.201 164.062 192.682  1.00  0.00           H
ATOM   2019 1HD2 LEU A 853     190.204 161.704 190.952  1.00  0.00           H
ATOM   2020 2HD2 LEU A 853     190.196 161.719 192.732  1.00  0.00           H
ATOM   2021 3HD2 LEU A 853     189.371 160.412 191.850  1.00  0.00           H
ATOM   2022  N   GLY A 854     184.743 163.401 191.340  1.00  0.00           N
ATOM   2023  CA  GLY A 854     183.819 163.256 190.231  1.00  0.00           C
ATOM   2024  C   GLY A 854     182.991 164.515 190.203  1.00  0.00           C
ATOM   2025  O   GLY A 854     183.475 165.520 190.724  1.00  0.00           O
ATOM   2026  H   GLY A 854     184.983 164.327 191.661  1.00  0.00           H
ATOM   2027 1HA  GLY A 854     184.379 163.111 189.307  1.00  0.00           H
ATOM   2028 2HA  GLY A 854     183.210 162.365 190.380  1.00  0.00           H
ATOM   2029  N   PRO A 855     181.798 164.574 189.623  1.00  0.00           N
ATOM   2030  CA  PRO A 855     181.006 165.812 189.515  1.00  0.00           C
ATOM   2031  C   PRO A 855     180.804 166.612 190.811  1.00  0.00           C
ATOM   2032  O   PRO A 855     180.385 167.765 190.760  1.00  0.00           O
ATOM   2033  CB  PRO A 855     179.666 165.278 188.998  1.00  0.00           C
ATOM   2034  CG  PRO A 855     180.039 164.095 188.171  1.00  0.00           C
ATOM   2035  CD  PRO A 855     181.162 163.444 188.933  1.00  0.00           C
ATOM   2036  HA  PRO A 855     181.482 166.483 188.785  1.00  0.00           H
ATOM   2037 1HB  PRO A 855     179.013 165.019 189.844  1.00  0.00           H
ATOM   2038 2HB  PRO A 855     179.149 166.058 188.418  1.00  0.00           H
ATOM   2039 1HG  PRO A 855     179.171 163.431 188.045  1.00  0.00           H
ATOM   2040 2HG  PRO A 855     180.342 164.417 187.163  1.00  0.00           H
ATOM   2041 1HD  PRO A 855     180.747 162.718 189.648  1.00  0.00           H
ATOM   2042 2HD  PRO A 855     181.845 162.948 188.229  1.00  0.00           H
ATOM   2043  N   LYS A 856     181.090 166.035 191.995  1.00  0.00           N
ATOM   2044  CA  LYS A 856     180.944 166.656 193.300  1.00  0.00           C
ATOM   2045  C   LYS A 856     181.912 167.809 193.547  1.00  0.00           C
ATOM   2046  O   LYS A 856     181.743 168.590 194.480  1.00  0.00           O
ATOM   2047  CB  LYS A 856     181.115 165.599 194.392  1.00  0.00           C
ATOM   2048  CG  LYS A 856     179.968 164.601 194.487  1.00  0.00           C
ATOM   2049  CD  LYS A 856     180.027 163.583 193.358  1.00  0.00           C
ATOM   2050  CE  LYS A 856     181.230 162.663 193.503  1.00  0.00           C
ATOM   2051  NZ  LYS A 856     181.342 161.710 192.365  1.00  0.00           N
ATOM   2052  H   LYS A 856     181.435 165.088 191.936  1.00  0.00           H
ATOM   2053  HA  LYS A 856     179.942 167.082 193.369  1.00  0.00           H
ATOM   2054 1HB  LYS A 856     182.033 165.038 194.215  1.00  0.00           H
ATOM   2055 2HB  LYS A 856     181.213 166.089 195.361  1.00  0.00           H
ATOM   2056 1HG  LYS A 856     180.021 164.076 195.442  1.00  0.00           H
ATOM   2057 2HG  LYS A 856     179.019 165.133 194.437  1.00  0.00           H
ATOM   2058 1HD  LYS A 856     179.117 162.981 193.363  1.00  0.00           H
ATOM   2059 2HD  LYS A 856     180.092 164.103 192.402  1.00  0.00           H
ATOM   2060 1HE  LYS A 856     182.140 163.260 193.552  1.00  0.00           H
ATOM   2061 2HE  LYS A 856     181.145 162.095 194.429  1.00  0.00           H
ATOM   2062 1HZ  LYS A 856     182.151 161.119 192.499  1.00  0.00           H
ATOM   2063 2HZ  LYS A 856     180.511 161.138 192.321  1.00  0.00           H
ATOM   2064 3HZ  LYS A 856     181.442 162.226 191.502  1.00  0.00           H
ATOM   2065  N   ILE A 857     182.965 167.969 192.732  1.00  0.00           N
ATOM   2066  CA  ILE A 857     183.905 169.086 192.857  1.00  0.00           C
ATOM   2067  C   ILE A 857     183.250 170.462 192.724  1.00  0.00           C
ATOM   2068  O   ILE A 857     183.460 171.357 193.544  1.00  0.00           O
ATOM   2069  CB  ILE A 857     185.019 168.961 191.802  1.00  0.00           C
ATOM   2070  CG1 ILE A 857     185.914 167.758 192.110  1.00  0.00           C
ATOM   2071  CG2 ILE A 857     185.842 170.239 191.745  1.00  0.00           C
ATOM   2072  CD1 ILE A 857     186.859 167.397 190.987  1.00  0.00           C
ATOM   2073  H   ILE A 857     183.108 167.285 192.004  1.00  0.00           H
ATOM   2074  HA  ILE A 857     184.355 169.049 193.849  1.00  0.00           H
ATOM   2075  HB  ILE A 857     184.575 168.782 190.824  1.00  0.00           H
ATOM   2076 1HG1 ILE A 857     186.505 167.963 193.002  1.00  0.00           H
ATOM   2077 2HG1 ILE A 857     185.292 166.888 192.324  1.00  0.00           H
ATOM   2078 1HG2 ILE A 857     186.626 170.134 190.995  1.00  0.00           H
ATOM   2079 2HG2 ILE A 857     185.197 171.075 191.480  1.00  0.00           H
ATOM   2080 3HG2 ILE A 857     186.295 170.424 192.719  1.00  0.00           H
ATOM   2081 1HD1 ILE A 857     187.459 166.534 191.280  1.00  0.00           H
ATOM   2082 2HD1 ILE A 857     186.286 167.153 190.092  1.00  0.00           H
ATOM   2083 3HD1 ILE A 857     187.516 168.240 190.779  1.00  0.00           H
ATOM   2084  N   ILE A 858     182.380 170.643 191.702  1.00  0.00           N
ATOM   2085  CA  ILE A 858     181.542 171.824 191.505  1.00  0.00           C
ATOM   2086  C   ILE A 858     180.773 172.174 192.780  1.00  0.00           C
ATOM   2087  O   ILE A 858     180.745 173.317 193.232  1.00  0.00           O
ATOM   2088  CB  ILE A 858     180.549 171.606 190.348  1.00  0.00           C
ATOM   2089  CG1 ILE A 858     181.292 171.547 189.011  1.00  0.00           C
ATOM   2090  CG2 ILE A 858     179.502 172.710 190.330  1.00  0.00           C
ATOM   2091  CD1 ILE A 858     180.437 171.074 187.857  1.00  0.00           C
ATOM   2092  H   ILE A 858     182.327 169.884 191.036  1.00  0.00           H
ATOM   2093  HA  ILE A 858     182.185 172.667 191.252  1.00  0.00           H
ATOM   2094  HB  ILE A 858     180.050 170.646 190.473  1.00  0.00           H
ATOM   2095 1HG1 ILE A 858     181.679 172.536 188.766  1.00  0.00           H
ATOM   2096 2HG1 ILE A 858     182.146 170.875 189.098  1.00  0.00           H
ATOM   2097 1HG2 ILE A 858     178.809 172.540 189.507  1.00  0.00           H
ATOM   2098 2HG2 ILE A 858     178.954 172.706 191.272  1.00  0.00           H
ATOM   2099 3HG2 ILE A 858     179.993 173.674 190.200  1.00  0.00           H
ATOM   2100 1HD1 ILE A 858     181.033 171.058 186.945  1.00  0.00           H
ATOM   2101 2HD1 ILE A 858     180.067 170.070 188.066  1.00  0.00           H
ATOM   2102 3HD1 ILE A 858     179.594 171.752 187.728  1.00  0.00           H
ATOM   2103  N   MET A 859     180.132 171.165 193.405  1.00  0.00           N
ATOM   2104  CA  MET A 859     179.119 171.378 194.421  1.00  0.00           C
ATOM   2105  C   MET A 859     179.751 171.605 195.791  1.00  0.00           C
ATOM   2106  O   MET A 859     179.348 172.492 196.539  1.00  0.00           O
ATOM   2107  CB  MET A 859     178.161 170.189 194.463  1.00  0.00           C
ATOM   2108  CG  MET A 859     177.473 169.889 193.138  1.00  0.00           C
ATOM   2109  SD  MET A 859     176.319 168.507 193.252  1.00  0.00           S
ATOM   2110  CE  MET A 859     175.482 168.634 191.675  1.00  0.00           C
ATOM   2111  H   MET A 859     180.378 170.220 193.146  1.00  0.00           H
ATOM   2112  HA  MET A 859     178.556 172.276 194.165  1.00  0.00           H
ATOM   2113 1HB  MET A 859     178.703 169.296 194.768  1.00  0.00           H
ATOM   2114 2HB  MET A 859     177.386 170.372 195.208  1.00  0.00           H
ATOM   2115 1HG  MET A 859     176.925 170.769 192.805  1.00  0.00           H
ATOM   2116 2HG  MET A 859     178.224 169.649 192.385  1.00  0.00           H
ATOM   2117 1HE  MET A 859     174.735 167.844 191.594  1.00  0.00           H
ATOM   2118 2HE  MET A 859     174.993 169.607 191.599  1.00  0.00           H
ATOM   2119 3HE  MET A 859     176.209 168.530 190.868  1.00  0.00           H
ATOM   2120  N   LEU A 860     180.813 170.842 196.121  1.00  0.00           N
ATOM   2121  CA  LEU A 860     181.604 171.007 197.333  1.00  0.00           C
ATOM   2122  C   LEU A 860     182.289 172.350 197.544  1.00  0.00           C
ATOM   2123  O   LEU A 860     182.182 172.953 198.611  1.00  0.00           O
ATOM   2124  CB  LEU A 860     182.678 169.912 197.364  1.00  0.00           C
ATOM   2125  CG  LEU A 860     183.716 170.029 198.488  1.00  0.00           C
ATOM   2126  CD1 LEU A 860     183.011 169.977 199.837  1.00  0.00           C
ATOM   2127  CD2 LEU A 860     184.733 168.906 198.359  1.00  0.00           C
ATOM   2128  H   LEU A 860     181.059 170.113 195.468  1.00  0.00           H
ATOM   2129  HA  LEU A 860     180.945 170.897 198.194  1.00  0.00           H
ATOM   2130 1HB  LEU A 860     182.186 168.946 197.466  1.00  0.00           H
ATOM   2131 2HB  LEU A 860     183.215 169.924 196.415  1.00  0.00           H
ATOM   2132  HG  LEU A 860     184.225 170.990 198.415  1.00  0.00           H
ATOM   2133 1HD1 LEU A 860     183.748 170.061 200.636  1.00  0.00           H
ATOM   2134 2HD1 LEU A 860     182.303 170.803 199.910  1.00  0.00           H
ATOM   2135 3HD1 LEU A 860     182.478 169.032 199.933  1.00  0.00           H
ATOM   2136 1HD2 LEU A 860     185.471 168.989 199.157  1.00  0.00           H
ATOM   2137 2HD2 LEU A 860     184.225 167.944 198.434  1.00  0.00           H
ATOM   2138 3HD2 LEU A 860     185.234 168.977 197.393  1.00  0.00           H
ATOM   2139  N   GLN A 861     183.020 172.867 196.540  1.00  0.00           N
ATOM   2140  CA  GLN A 861     183.651 174.172 196.624  1.00  0.00           C
ATOM   2141  C   GLN A 861     182.686 175.249 197.084  1.00  0.00           C
ATOM   2142  O   GLN A 861     182.961 175.991 198.020  1.00  0.00           O
ATOM   2143  CB  GLN A 861     184.247 174.559 195.267  1.00  0.00           C
ATOM   2144  CG  GLN A 861     185.452 173.731 194.858  1.00  0.00           C
ATOM   2145  CD  GLN A 861     185.955 174.086 193.471  1.00  0.00           C
ATOM   2146  OE1 GLN A 861     185.400 174.960 192.800  1.00  0.00           O
ATOM   2147  NE2 GLN A 861     187.010 173.409 193.034  1.00  0.00           N
ATOM   2148  H   GLN A 861     183.131 172.321 195.697  1.00  0.00           H
ATOM   2149  HA  GLN A 861     184.454 174.121 197.358  1.00  0.00           H
ATOM   2150 1HB  GLN A 861     183.487 174.453 194.493  1.00  0.00           H
ATOM   2151 2HB  GLN A 861     184.549 175.606 195.288  1.00  0.00           H
ATOM   2152 1HG  GLN A 861     186.259 173.906 195.569  1.00  0.00           H
ATOM   2153 2HG  GLN A 861     185.174 172.677 194.861  1.00  0.00           H
ATOM   2154 1HE2 GLN A 861     187.386 173.599 192.126  1.00  0.00           H
ATOM   2155 2HE2 GLN A 861     187.429 172.708 193.611  1.00  0.00           H
ATOM   2156  N   ARG A 862     181.499 175.316 196.455  1.00  0.00           N
ATOM   2157  CA  ARG A 862     180.488 176.320 196.723  1.00  0.00           C
ATOM   2158  C   ARG A 862     179.847 176.177 198.099  1.00  0.00           C
ATOM   2159  O   ARG A 862     179.723 177.155 198.837  1.00  0.00           O
ATOM   2160  CB  ARG A 862     179.399 176.255 195.662  1.00  0.00           C
ATOM   2161  CG  ARG A 862     179.887 176.437 194.233  1.00  0.00           C
ATOM   2162  CD  ARG A 862     180.523 177.765 194.036  1.00  0.00           C
ATOM   2163  NE  ARG A 862     181.129 177.886 192.719  1.00  0.00           N
ATOM   2164  CZ  ARG A 862     182.306 177.334 192.365  1.00  0.00           C
ATOM   2165  NH1 ARG A 862     182.991 176.629 193.238  1.00  0.00           N
ATOM   2166  NH2 ARG A 862     182.773 177.502 191.140  1.00  0.00           N
ATOM   2167  H   ARG A 862     181.319 174.612 195.753  1.00  0.00           H
ATOM   2168  HA  ARG A 862     180.958 177.303 196.687  1.00  0.00           H
ATOM   2169 1HB  ARG A 862     178.895 175.291 195.717  1.00  0.00           H
ATOM   2170 2HB  ARG A 862     178.654 177.026 195.857  1.00  0.00           H
ATOM   2171 1HG  ARG A 862     180.622 175.667 193.999  1.00  0.00           H
ATOM   2172 2HG  ARG A 862     179.043 176.356 193.547  1.00  0.00           H
ATOM   2173 1HD  ARG A 862     179.772 178.547 194.138  1.00  0.00           H
ATOM   2174 2HD  ARG A 862     181.302 177.910 194.784  1.00  0.00           H
ATOM   2175  HE  ARG A 862     180.632 178.421 192.020  1.00  0.00           H
ATOM   2176 1HH1 ARG A 862     182.634 176.500 194.175  1.00  0.00           H
ATOM   2177 2HH1 ARG A 862     183.873 176.216 192.973  1.00  0.00           H
ATOM   2178 1HH2 ARG A 862     182.246 178.044 190.469  1.00  0.00           H
ATOM   2179 2HH2 ARG A 862     183.654 177.089 190.875  1.00  0.00           H
ATOM   2180  N   MET A 863     179.487 174.937 198.495  1.00  0.00           N
ATOM   2181  CA  MET A 863     178.909 174.634 199.795  1.00  0.00           C
ATOM   2182  C   MET A 863     179.855 174.922 200.957  1.00  0.00           C
ATOM   2183  O   MET A 863     179.526 175.679 201.864  1.00  0.00           O
ATOM   2184  CB  MET A 863     178.469 173.171 199.831  1.00  0.00           C
ATOM   2185  CG  MET A 863     177.207 172.874 199.033  1.00  0.00           C
ATOM   2186  SD  MET A 863     176.762 171.126 199.063  1.00  0.00           S
ATOM   2187  CE  MET A 863     174.998 171.221 198.773  1.00  0.00           C
ATOM   2188  H   MET A 863     179.635 174.186 197.835  1.00  0.00           H
ATOM   2189  HA  MET A 863     178.038 175.272 199.943  1.00  0.00           H
ATOM   2190 1HB  MET A 863     179.267 172.542 199.441  1.00  0.00           H
ATOM   2191 2HB  MET A 863     178.290 172.870 200.864  1.00  0.00           H
ATOM   2192 1HG  MET A 863     176.376 173.448 199.439  1.00  0.00           H
ATOM   2193 2HG  MET A 863     177.354 173.173 197.995  1.00  0.00           H
ATOM   2194 1HE  MET A 863     174.575 170.216 198.763  1.00  0.00           H
ATOM   2195 2HE  MET A 863     174.529 171.805 199.566  1.00  0.00           H
ATOM   2196 3HE  MET A 863     174.812 171.702 197.811  1.00  0.00           H
ATOM   2197  N   LEU A 864     181.089 174.365 200.939  1.00  0.00           N
ATOM   2198  CA  LEU A 864     182.033 174.560 202.034  1.00  0.00           C
ATOM   2199  C   LEU A 864     182.145 176.032 202.407  1.00  0.00           C
ATOM   2200  O   LEU A 864     182.067 176.392 203.582  1.00  0.00           O
ATOM   2201  CB  LEU A 864     183.414 174.017 201.646  1.00  0.00           C
ATOM   2202  CG  LEU A 864     184.463 174.007 202.765  1.00  0.00           C
ATOM   2203  CD1 LEU A 864     185.505 172.935 202.475  1.00  0.00           C
ATOM   2204  CD2 LEU A 864     185.107 175.381 202.870  1.00  0.00           C
ATOM   2205  H   LEU A 864     181.363 173.801 200.148  1.00  0.00           H
ATOM   2206  HA  LEU A 864     181.672 174.011 202.903  1.00  0.00           H
ATOM   2207 1HB  LEU A 864     183.298 172.994 201.292  1.00  0.00           H
ATOM   2208 2HB  LEU A 864     183.808 174.620 200.828  1.00  0.00           H
ATOM   2209  HG  LEU A 864     183.983 173.758 203.712  1.00  0.00           H
ATOM   2210 1HD1 LEU A 864     186.251 172.928 203.270  1.00  0.00           H
ATOM   2211 2HD1 LEU A 864     185.021 171.960 202.425  1.00  0.00           H
ATOM   2212 3HD1 LEU A 864     185.992 173.149 201.524  1.00  0.00           H
ATOM   2213 1HD2 LEU A 864     185.852 175.375 203.666  1.00  0.00           H
ATOM   2214 2HD2 LEU A 864     185.588 175.631 201.924  1.00  0.00           H
ATOM   2215 3HD2 LEU A 864     184.342 176.125 203.095  1.00  0.00           H
ATOM   2216  N   ILE A 865     182.332 176.881 201.401  1.00  0.00           N
ATOM   2217  CA  ILE A 865     182.484 178.313 201.626  1.00  0.00           C
ATOM   2218  C   ILE A 865     181.176 178.941 202.087  1.00  0.00           C
ATOM   2219  O   ILE A 865     181.111 179.556 203.150  1.00  0.00           O
ATOM   2220  CB  ILE A 865     182.972 179.021 200.349  1.00  0.00           C
ATOM   2221  CG1 ILE A 865     184.384 178.554 199.985  1.00  0.00           C
ATOM   2222  CG2 ILE A 865     182.937 180.531 200.531  1.00  0.00           C
ATOM   2223  CD1 ILE A 865     184.827 178.971 198.601  1.00  0.00           C
ATOM   2224  H   ILE A 865     182.368 176.524 200.458  1.00  0.00           H
ATOM   2225  HA  ILE A 865     183.228 178.462 202.409  1.00  0.00           H
ATOM   2226  HB  ILE A 865     182.326 178.751 199.514  1.00  0.00           H
ATOM   2227 1HG1 ILE A 865     185.096 178.953 200.707  1.00  0.00           H
ATOM   2228 2HG1 ILE A 865     184.434 177.467 200.045  1.00  0.00           H
ATOM   2229 1HG2 ILE A 865     183.285 181.015 199.619  1.00  0.00           H
ATOM   2230 2HG2 ILE A 865     181.917 180.848 200.743  1.00  0.00           H
ATOM   2231 3HG2 ILE A 865     183.585 180.812 201.361  1.00  0.00           H
ATOM   2232 1HD1 ILE A 865     185.837 178.603 198.417  1.00  0.00           H
ATOM   2233 2HD1 ILE A 865     184.147 178.552 197.859  1.00  0.00           H
ATOM   2234 3HD1 ILE A 865     184.819 180.058 198.529  1.00  0.00           H
ATOM   2235  N   ASP A 866     180.133 178.783 201.279  1.00  0.00           N
ATOM   2236  CA  ASP A 866     178.851 179.425 201.546  1.00  0.00           C
ATOM   2237  C   ASP A 866     178.272 178.965 202.878  1.00  0.00           C
ATOM   2238  O   ASP A 866     178.028 179.776 203.772  1.00  0.00           O
ATOM   2239  CB  ASP A 866     177.857 179.128 200.421  1.00  0.00           C
ATOM   2240  CG  ASP A 866     176.513 179.816 200.621  1.00  0.00           C
ATOM   2241  OD1 ASP A 866     176.128 180.007 201.750  1.00  0.00           O
ATOM   2242  OD2 ASP A 866     175.885 180.144 199.643  1.00  0.00           O
ATOM   2243  H   ASP A 866     180.230 178.201 200.458  1.00  0.00           H
ATOM   2244  HA  ASP A 866     179.009 180.503 201.597  1.00  0.00           H
ATOM   2245 1HB  ASP A 866     178.277 179.453 199.469  1.00  0.00           H
ATOM   2246 2HB  ASP A 866     177.692 178.052 200.356  1.00  0.00           H
ATOM   2247  N   VAL A 867     178.053 177.662 203.003  1.00  0.00           N
ATOM   2248  CA  VAL A 867     177.429 177.100 204.196  1.00  0.00           C
ATOM   2249  C   VAL A 867     178.260 177.389 205.439  1.00  0.00           C
ATOM   2250  O   VAL A 867     177.727 177.789 206.475  1.00  0.00           O
ATOM   2251  CB  VAL A 867     177.254 175.578 204.042  1.00  0.00           C
ATOM   2252  CG1 VAL A 867     176.760 174.964 205.343  1.00  0.00           C
ATOM   2253  CG2 VAL A 867     176.288 175.281 202.905  1.00  0.00           C
ATOM   2254  H   VAL A 867     178.325 177.042 202.253  1.00  0.00           H
ATOM   2255  HA  VAL A 867     176.446 177.555 204.319  1.00  0.00           H
ATOM   2256  HB  VAL A 867     178.223 175.130 203.823  1.00  0.00           H
ATOM   2257 1HG1 VAL A 867     176.642 173.888 205.216  1.00  0.00           H
ATOM   2258 2HG1 VAL A 867     177.484 175.159 206.135  1.00  0.00           H
ATOM   2259 3HG1 VAL A 867     175.800 175.404 205.612  1.00  0.00           H
ATOM   2260 1HG2 VAL A 867     176.170 174.202 202.801  1.00  0.00           H
ATOM   2261 2HG2 VAL A 867     175.320 175.733 203.121  1.00  0.00           H
ATOM   2262 3HG2 VAL A 867     176.682 175.693 201.976  1.00  0.00           H
ATOM   2263  N   PHE A 868     179.684 177.186 205.452  1.00  0.00           N
ATOM   2264  CA  PHE A 868     180.340 177.522 206.711  1.00  0.00           C
ATOM   2265  C   PHE A 868     180.060 178.966 207.109  1.00  0.00           C
ATOM   2266  O   PHE A 868     179.704 179.245 208.254  1.00  0.00           O
ATOM   2267  CB  PHE A 868     181.850 177.301 206.602  1.00  0.00           C
ATOM   2268  CG  PHE A 868     182.594 177.566 207.880  1.00  0.00           C
ATOM   2269  CD1 PHE A 868     182.876 176.534 208.762  1.00  0.00           C
ATOM   2270  CD2 PHE A 868     183.014 178.848 208.202  1.00  0.00           C
ATOM   2271  CE1 PHE A 868     183.561 176.777 209.938  1.00  0.00           C
ATOM   2272  CE2 PHE A 868     183.699 179.094 209.375  1.00  0.00           C
ATOM   2273  CZ  PHE A 868     183.973 178.057 210.244  1.00  0.00           C
ATOM   2274  H   PHE A 868     180.238 176.817 204.693  1.00  0.00           H
ATOM   2275  HA  PHE A 868     179.947 176.869 207.491  1.00  0.00           H
ATOM   2276 1HB  PHE A 868     182.046 176.272 206.302  1.00  0.00           H
ATOM   2277 2HB  PHE A 868     182.258 177.951 205.829  1.00  0.00           H
ATOM   2278  HD1 PHE A 868     182.551 175.522 208.519  1.00  0.00           H
ATOM   2279  HD2 PHE A 868     182.797 179.667 207.515  1.00  0.00           H
ATOM   2280  HE1 PHE A 868     183.776 175.957 210.622  1.00  0.00           H
ATOM   2281  HE2 PHE A 868     184.024 180.106 209.616  1.00  0.00           H
ATOM   2282  HZ  PHE A 868     184.512 178.249 211.171  1.00  0.00           H
ATOM   2283  N   PHE A 869     180.222 179.879 206.158  1.00  0.00           N
ATOM   2284  CA  PHE A 869     180.045 181.301 206.424  1.00  0.00           C
ATOM   2285  C   PHE A 869     178.698 181.576 207.079  1.00  0.00           C
ATOM   2286  O   PHE A 869     178.617 182.286 208.081  1.00  0.00           O
ATOM   2287  CB  PHE A 869     180.161 182.106 205.128  1.00  0.00           C
ATOM   2288  CG  PHE A 869     180.026 183.589 205.321  1.00  0.00           C
ATOM   2289  CD1 PHE A 869     181.126 184.362 205.664  1.00  0.00           C
ATOM   2290  CD2 PHE A 869     178.799 184.215 205.161  1.00  0.00           C
ATOM   2291  CE1 PHE A 869     181.002 185.727 205.842  1.00  0.00           C
ATOM   2292  CE2 PHE A 869     178.673 185.579 205.337  1.00  0.00           C
ATOM   2293  CZ  PHE A 869     179.776 186.336 205.678  1.00  0.00           C
ATOM   2294  H   PHE A 869     180.474 179.580 205.226  1.00  0.00           H
ATOM   2295  HA  PHE A 869     180.831 181.627 207.107  1.00  0.00           H
ATOM   2296 1HB  PHE A 869     181.127 181.910 204.663  1.00  0.00           H
ATOM   2297 2HB  PHE A 869     179.391 181.782 204.429  1.00  0.00           H
ATOM   2298  HD1 PHE A 869     182.095 183.880 205.792  1.00  0.00           H
ATOM   2299  HD2 PHE A 869     177.927 183.618 204.891  1.00  0.00           H
ATOM   2300  HE1 PHE A 869     181.874 186.321 206.112  1.00  0.00           H
ATOM   2301  HE2 PHE A 869     177.703 186.059 205.208  1.00  0.00           H
ATOM   2302  HZ  PHE A 869     179.678 187.411 205.820  1.00  0.00           H
ATOM   2303  N   PHE A 870     177.640 181.010 206.507  1.00  0.00           N
ATOM   2304  CA  PHE A 870     176.302 181.140 207.071  1.00  0.00           C
ATOM   2305  C   PHE A 870     176.266 180.664 208.517  1.00  0.00           C
ATOM   2306  O   PHE A 870     175.799 181.379 209.404  1.00  0.00           O
ATOM   2307  CB  PHE A 870     175.293 180.343 206.242  1.00  0.00           C
ATOM   2308  CG  PHE A 870     173.963 180.162 206.917  1.00  0.00           C
ATOM   2309  CD1 PHE A 870     173.043 181.198 206.958  1.00  0.00           C
ATOM   2310  CD2 PHE A 870     173.630 178.955 207.512  1.00  0.00           C
ATOM   2311  CE1 PHE A 870     171.819 181.032 207.579  1.00  0.00           C
ATOM   2312  CE2 PHE A 870     172.408 178.785 208.133  1.00  0.00           C
ATOM   2313  CZ  PHE A 870     171.501 179.826 208.166  1.00  0.00           C
ATOM   2314  H   PHE A 870     177.767 180.476 205.659  1.00  0.00           H
ATOM   2315  HA  PHE A 870     176.018 182.192 207.049  1.00  0.00           H
ATOM   2316 1HB  PHE A 870     175.126 180.847 205.291  1.00  0.00           H
ATOM   2317 2HB  PHE A 870     175.700 179.357 206.022  1.00  0.00           H
ATOM   2318  HD1 PHE A 870     173.294 182.152 206.493  1.00  0.00           H
ATOM   2319  HD2 PHE A 870     174.347 178.132 207.486  1.00  0.00           H
ATOM   2320  HE1 PHE A 870     171.106 181.855 207.604  1.00  0.00           H
ATOM   2321  HE2 PHE A 870     172.158 177.831 208.596  1.00  0.00           H
ATOM   2322  HZ  PHE A 870     170.538 179.695 208.656  1.00  0.00           H
ATOM   2323  N   LEU A 871     176.761 179.453 208.750  1.00  0.00           N
ATOM   2324  CA  LEU A 871     176.721 178.850 210.076  1.00  0.00           C
ATOM   2325  C   LEU A 871     177.559 179.646 211.069  1.00  0.00           C
ATOM   2326  O   LEU A 871     177.233 179.717 212.254  1.00  0.00           O
ATOM   2327  CB  LEU A 871     177.226 177.403 210.016  1.00  0.00           C
ATOM   2328  CG  LEU A 871     176.349 176.425 209.223  1.00  0.00           C
ATOM   2329  CD1 LEU A 871     177.057 175.081 209.114  1.00  0.00           C
ATOM   2330  CD2 LEU A 871     175.001 176.278 209.913  1.00  0.00           C
ATOM   2331  H   LEU A 871     177.176 178.936 207.986  1.00  0.00           H
ATOM   2332  HA  LEU A 871     175.688 178.847 210.423  1.00  0.00           H
ATOM   2333 1HB  LEU A 871     178.217 177.399 209.565  1.00  0.00           H
ATOM   2334 2HB  LEU A 871     177.311 177.022 211.033  1.00  0.00           H
ATOM   2335  HG  LEU A 871     176.200 176.806 208.213  1.00  0.00           H
ATOM   2336 1HD1 LEU A 871     176.434 174.386 208.551  1.00  0.00           H
ATOM   2337 2HD1 LEU A 871     178.009 175.213 208.600  1.00  0.00           H
ATOM   2338 3HD1 LEU A 871     177.235 174.682 210.112  1.00  0.00           H
ATOM   2339 1HD2 LEU A 871     174.377 175.583 209.349  1.00  0.00           H
ATOM   2340 2HD2 LEU A 871     175.149 175.895 210.923  1.00  0.00           H
ATOM   2341 3HD2 LEU A 871     174.509 177.249 209.961  1.00  0.00           H
ATOM   2342  N   PHE A 872     178.638 180.244 210.577  1.00  0.00           N
ATOM   2343  CA  PHE A 872     179.469 181.119 211.396  1.00  0.00           C
ATOM   2344  C   PHE A 872     178.668 182.300 211.929  1.00  0.00           C
ATOM   2345  O   PHE A 872     178.674 182.577 213.127  1.00  0.00           O
ATOM   2346  CB  PHE A 872     180.665 181.629 210.589  1.00  0.00           C
ATOM   2347  CG  PHE A 872     181.533 182.598 211.341  1.00  0.00           C
ATOM   2348  CD1 PHE A 872     182.469 182.144 212.258  1.00  0.00           C
ATOM   2349  CD2 PHE A 872     181.415 183.964 211.133  1.00  0.00           C
ATOM   2350  CE1 PHE A 872     183.269 183.034 212.950  1.00  0.00           C
ATOM   2351  CE2 PHE A 872     182.214 184.856 211.821  1.00  0.00           C
ATOM   2352  CZ  PHE A 872     183.141 184.390 212.732  1.00  0.00           C
ATOM   2353  H   PHE A 872     178.890 180.089 209.612  1.00  0.00           H
ATOM   2354  HA  PHE A 872     179.840 180.547 212.247  1.00  0.00           H
ATOM   2355 1HB  PHE A 872     181.282 180.786 210.282  1.00  0.00           H
ATOM   2356 2HB  PHE A 872     180.309 182.122 209.686  1.00  0.00           H
ATOM   2357  HD1 PHE A 872     182.571 181.073 212.430  1.00  0.00           H
ATOM   2358  HD2 PHE A 872     180.682 184.331 210.414  1.00  0.00           H
ATOM   2359  HE1 PHE A 872     184.000 182.665 213.668  1.00  0.00           H
ATOM   2360  HE2 PHE A 872     182.112 185.927 211.648  1.00  0.00           H
ATOM   2361  HZ  PHE A 872     183.771 185.092 213.277  1.00  0.00           H
ATOM   2362  N   LEU A 873     177.977 182.993 211.029  1.00  0.00           N
ATOM   2363  CA  LEU A 873     177.124 184.090 211.484  1.00  0.00           C
ATOM   2364  C   LEU A 873     175.973 183.588 212.342  1.00  0.00           C
ATOM   2365  O   LEU A 873     175.543 184.292 213.266  1.00  0.00           O
ATOM   2366  CB  LEU A 873     176.567 184.861 210.280  1.00  0.00           C
ATOM   2367  CG  LEU A 873     177.599 185.635 209.451  1.00  0.00           C
ATOM   2368  CD1 LEU A 873     176.911 186.276 208.253  1.00  0.00           C
ATOM   2369  CD2 LEU A 873     178.268 186.686 210.324  1.00  0.00           C
ATOM   2370  H   LEU A 873     178.025 182.783 210.042  1.00  0.00           H
ATOM   2371  HA  LEU A 873     177.727 184.768 212.087  1.00  0.00           H
ATOM   2372 1HB  LEU A 873     176.070 184.156 209.616  1.00  0.00           H
ATOM   2373 2HB  LEU A 873     175.826 185.575 210.638  1.00  0.00           H
ATOM   2374  HG  LEU A 873     178.354 184.945 209.072  1.00  0.00           H
ATOM   2375 1HD1 LEU A 873     177.645 186.826 207.663  1.00  0.00           H
ATOM   2376 2HD1 LEU A 873     176.459 185.500 207.635  1.00  0.00           H
ATOM   2377 3HD1 LEU A 873     176.139 186.960 208.601  1.00  0.00           H
ATOM   2378 1HD2 LEU A 873     179.002 187.236 209.735  1.00  0.00           H
ATOM   2379 2HD2 LEU A 873     177.514 187.378 210.702  1.00  0.00           H
ATOM   2380 3HD2 LEU A 873     178.766 186.199 211.162  1.00  0.00           H
ATOM   2381  N   PHE A 874     175.480 182.377 212.082  1.00  0.00           N
ATOM   2382  CA  PHE A 874     174.480 181.806 212.977  1.00  0.00           C
ATOM   2383  C   PHE A 874     174.983 181.718 214.409  1.00  0.00           C
ATOM   2384  O   PHE A 874     174.263 182.078 215.347  1.00  0.00           O
ATOM   2385  CB  PHE A 874     174.071 180.412 212.496  1.00  0.00           C
ATOM   2386  CG  PHE A 874     173.077 179.729 213.392  1.00  0.00           C
ATOM   2387  CD1 PHE A 874     171.737 180.083 213.362  1.00  0.00           C
ATOM   2388  CD2 PHE A 874     173.481 178.732 214.267  1.00  0.00           C
ATOM   2389  CE1 PHE A 874     170.822 179.455 214.187  1.00  0.00           C
ATOM   2390  CE2 PHE A 874     172.569 178.102 215.091  1.00  0.00           C
ATOM   2391  CZ  PHE A 874     171.238 178.465 215.051  1.00  0.00           C
ATOM   2392  H   PHE A 874     175.783 181.844 211.279  1.00  0.00           H
ATOM   2393  HA  PHE A 874     173.600 182.451 212.970  1.00  0.00           H
ATOM   2394 1HB  PHE A 874     173.636 180.485 211.500  1.00  0.00           H
ATOM   2395 2HB  PHE A 874     174.954 179.779 212.422  1.00  0.00           H
ATOM   2396  HD1 PHE A 874     171.407 180.866 212.678  1.00  0.00           H
ATOM   2397  HD2 PHE A 874     174.533 178.446 214.299  1.00  0.00           H
ATOM   2398  HE1 PHE A 874     169.771 179.743 214.153  1.00  0.00           H
ATOM   2399  HE2 PHE A 874     172.899 177.319 215.774  1.00  0.00           H
ATOM   2400  HZ  PHE A 874     170.518 177.970 215.701  1.00  0.00           H
ATOM   2401  N   ALA A 875     176.222 181.259 214.594  1.00  0.00           N
ATOM   2402  CA  ALA A 875     176.812 181.252 215.926  1.00  0.00           C
ATOM   2403  C   ALA A 875     176.751 182.634 216.554  1.00  0.00           C
ATOM   2404  O   ALA A 875     176.408 182.769 217.737  1.00  0.00           O
ATOM   2405  CB  ALA A 875     178.254 180.756 215.856  1.00  0.00           C
ATOM   2406  H   ALA A 875     176.762 180.911 213.815  1.00  0.00           H
ATOM   2407  HA  ALA A 875     176.232 180.571 216.550  1.00  0.00           H
ATOM   2408 1HB  ALA A 875     178.688 180.754 216.856  1.00  0.00           H
ATOM   2409 2HB  ALA A 875     178.272 179.743 215.451  1.00  0.00           H
ATOM   2410 3HB  ALA A 875     178.835 181.413 215.210  1.00  0.00           H
ATOM   2411  N   VAL A 876     177.054 183.669 215.766  1.00  0.00           N
ATOM   2412  CA  VAL A 876     176.945 185.046 216.242  1.00  0.00           C
ATOM   2413  C   VAL A 876     175.510 185.369 216.629  1.00  0.00           C
ATOM   2414  O   VAL A 876     175.254 186.019 217.655  1.00  0.00           O
ATOM   2415  CB  VAL A 876     177.416 186.032 215.156  1.00  0.00           C
ATOM   2416  CG1 VAL A 876     177.137 187.466 215.581  1.00  0.00           C
ATOM   2417  CG2 VAL A 876     178.899 185.830 214.882  1.00  0.00           C
ATOM   2418  H   VAL A 876     177.366 183.498 214.820  1.00  0.00           H
ATOM   2419  HA  VAL A 876     177.585 185.162 217.118  1.00  0.00           H
ATOM   2420  HB  VAL A 876     176.849 185.851 214.243  1.00  0.00           H
ATOM   2421 1HG1 VAL A 876     177.476 188.149 214.802  1.00  0.00           H
ATOM   2422 2HG1 VAL A 876     176.066 187.597 215.737  1.00  0.00           H
ATOM   2423 3HG1 VAL A 876     177.669 187.681 216.508  1.00  0.00           H
ATOM   2424 1HG2 VAL A 876     179.225 186.529 214.113  1.00  0.00           H
ATOM   2425 2HG2 VAL A 876     179.465 186.005 215.797  1.00  0.00           H
ATOM   2426 3HG2 VAL A 876     179.070 184.809 214.540  1.00  0.00           H
ATOM   2427  N   TRP A 877     174.551 184.881 215.843  1.00  0.00           N
ATOM   2428  CA  TRP A 877     173.146 185.055 216.191  1.00  0.00           C
ATOM   2429  C   TRP A 877     172.832 184.487 217.568  1.00  0.00           C
ATOM   2430  O   TRP A 877     172.089 185.104 218.342  1.00  0.00           O
ATOM   2431  CB  TRP A 877     172.254 184.382 215.147  1.00  0.00           C
ATOM   2432  CG  TRP A 877     170.795 184.676 215.326  1.00  0.00           C
ATOM   2433  CD1 TRP A 877     170.078 185.651 214.700  1.00  0.00           C
ATOM   2434  CD2 TRP A 877     169.863 183.988 216.194  1.00  0.00           C
ATOM   2435  NE1 TRP A 877     168.770 185.618 215.117  1.00  0.00           N
ATOM   2436  CE2 TRP A 877     168.620 184.605 216.031  1.00  0.00           C
ATOM   2437  CE3 TRP A 877     169.982 182.912 217.083  1.00  0.00           C
ATOM   2438  CZ2 TRP A 877     167.496 184.187 216.725  1.00  0.00           C
ATOM   2439  CZ3 TRP A 877     168.854 182.492 217.779  1.00  0.00           C
ATOM   2440  CH2 TRP A 877     167.644 183.113 217.603  1.00  0.00           C
ATOM   2441  H   TRP A 877     174.791 184.384 214.997  1.00  0.00           H
ATOM   2442  HA  TRP A 877     172.924 186.122 216.206  1.00  0.00           H
ATOM   2443 1HB  TRP A 877     172.549 184.709 214.150  1.00  0.00           H
ATOM   2444 2HB  TRP A 877     172.393 183.302 215.191  1.00  0.00           H
ATOM   2445  HD1 TRP A 877     170.483 186.354 213.974  1.00  0.00           H
ATOM   2446  HE1 TRP A 877     168.037 186.238 214.804  1.00  0.00           H
ATOM   2447  HE3 TRP A 877     170.941 182.413 217.224  1.00  0.00           H
ATOM   2448  HZ2 TRP A 877     166.526 184.668 216.599  1.00  0.00           H
ATOM   2449  HZ3 TRP A 877     168.956 181.655 218.469  1.00  0.00           H
ATOM   2450  HH2 TRP A 877     166.779 182.758 218.164  1.00  0.00           H
ATOM   2451  N   MET A 878     173.361 183.299 217.878  1.00  0.00           N
ATOM   2452  CA  MET A 878     173.152 182.719 219.200  1.00  0.00           C
ATOM   2453  C   MET A 878     173.785 183.572 220.290  1.00  0.00           C
ATOM   2454  O   MET A 878     173.218 183.691 221.380  1.00  0.00           O
ATOM   2455  CB  MET A 878     173.713 181.299 219.247  1.00  0.00           C
ATOM   2456  CG  MET A 878     172.931 180.286 218.421  1.00  0.00           C
ATOM   2457  SD  MET A 878     173.439 178.586 218.744  1.00  0.00           S
ATOM   2458  CE  MET A 878     175.033 178.548 217.929  1.00  0.00           C
ATOM   2459  H   MET A 878     173.911 182.791 217.199  1.00  0.00           H
ATOM   2460  HA  MET A 878     172.081 182.680 219.395  1.00  0.00           H
ATOM   2461 1HB  MET A 878     174.740 181.301 218.886  1.00  0.00           H
ATOM   2462 2HB  MET A 878     173.729 180.947 220.279  1.00  0.00           H
ATOM   2463 1HG  MET A 878     171.869 180.377 218.644  1.00  0.00           H
ATOM   2464 2HG  MET A 878     173.075 180.493 217.361  1.00  0.00           H
ATOM   2465 1HE  MET A 878     175.476 177.558 218.041  1.00  0.00           H
ATOM   2466 2HE  MET A 878     174.906 178.772 216.869  1.00  0.00           H
ATOM   2467 3HE  MET A 878     175.690 179.292 218.381  1.00  0.00           H
ATOM   2468  N   VAL A 879     174.930 184.201 220.005  1.00  0.00           N
ATOM   2469  CA  VAL A 879     175.519 185.135 220.961  1.00  0.00           C
ATOM   2470  C   VAL A 879     174.560 186.287 221.242  1.00  0.00           C
ATOM   2471  O   VAL A 879     174.367 186.687 222.401  1.00  0.00           O
ATOM   2472  CB  VAL A 879     176.849 185.693 220.421  1.00  0.00           C
ATOM   2473  CG1 VAL A 879     177.359 186.813 221.315  1.00  0.00           C
ATOM   2474  CG2 VAL A 879     177.876 184.575 220.319  1.00  0.00           C
ATOM   2475  H   VAL A 879     175.400 184.036 219.126  1.00  0.00           H
ATOM   2476  HA  VAL A 879     175.717 184.599 221.891  1.00  0.00           H
ATOM   2477  HB  VAL A 879     176.679 186.122 219.434  1.00  0.00           H
ATOM   2478 1HG1 VAL A 879     178.300 187.196 220.919  1.00  0.00           H
ATOM   2479 2HG1 VAL A 879     176.625 187.618 221.345  1.00  0.00           H
ATOM   2480 3HG1 VAL A 879     177.520 186.430 222.323  1.00  0.00           H
ATOM   2481 1HG2 VAL A 879     178.814 184.976 219.936  1.00  0.00           H
ATOM   2482 2HG2 VAL A 879     178.042 184.142 221.306  1.00  0.00           H
ATOM   2483 3HG2 VAL A 879     177.508 183.804 219.642  1.00  0.00           H
ATOM   2484  N   ALA A 880     173.933 186.819 220.190  1.00  0.00           N
ATOM   2485  CA  ALA A 880     172.928 187.861 220.373  1.00  0.00           C
ATOM   2486  C   ALA A 880     171.826 187.412 221.320  1.00  0.00           C
ATOM   2487  O   ALA A 880     171.395 188.174 222.196  1.00  0.00           O
ATOM   2488  CB  ALA A 880     172.335 188.265 219.031  1.00  0.00           C
ATOM   2489  H   ALA A 880     174.149 186.502 219.256  1.00  0.00           H
ATOM   2490  HA  ALA A 880     173.417 188.727 220.819  1.00  0.00           H
ATOM   2491 1HB  ALA A 880     171.588 189.043 219.183  1.00  0.00           H
ATOM   2492 2HB  ALA A 880     173.127 188.643 218.383  1.00  0.00           H
ATOM   2493 3HB  ALA A 880     171.868 187.399 218.565  1.00  0.00           H
ATOM   2494  N   PHE A 881     171.376 186.171 221.182  1.00  0.00           N
ATOM   2495  CA  PHE A 881     170.436 185.643 222.156  1.00  0.00           C
ATOM   2496  C   PHE A 881     170.987 185.718 223.569  1.00  0.00           C
ATOM   2497  O   PHE A 881     170.276 186.147 224.481  1.00  0.00           O
ATOM   2498  CB  PHE A 881     170.083 184.192 221.821  1.00  0.00           C
ATOM   2499  CG  PHE A 881     169.072 183.584 222.750  1.00  0.00           C
ATOM   2500  CD1 PHE A 881     167.717 183.826 222.578  1.00  0.00           C
ATOM   2501  CD2 PHE A 881     169.472 182.770 223.799  1.00  0.00           C
ATOM   2502  CE1 PHE A 881     166.785 183.268 223.433  1.00  0.00           C
ATOM   2503  CE2 PHE A 881     168.544 182.209 224.654  1.00  0.00           C
ATOM   2504  CZ  PHE A 881     167.198 182.459 224.470  1.00  0.00           C
ATOM   2505  H   PHE A 881     171.672 185.584 220.415  1.00  0.00           H
ATOM   2506  HA  PHE A 881     169.526 186.242 222.118  1.00  0.00           H
ATOM   2507 1HB  PHE A 881     169.689 184.139 220.807  1.00  0.00           H
ATOM   2508 2HB  PHE A 881     170.985 183.582 221.854  1.00  0.00           H
ATOM   2509  HD1 PHE A 881     167.390 184.465 221.757  1.00  0.00           H
ATOM   2510  HD2 PHE A 881     170.535 182.573 223.944  1.00  0.00           H
ATOM   2511  HE1 PHE A 881     165.724 183.466 223.286  1.00  0.00           H
ATOM   2512  HE2 PHE A 881     168.872 181.571 225.474  1.00  0.00           H
ATOM   2513  HZ  PHE A 881     166.465 182.019 225.145  1.00  0.00           H
ATOM   2514  N   GLY A 882     172.246 185.328 223.770  1.00  0.00           N
ATOM   2515  CA  GLY A 882     172.834 185.438 225.093  1.00  0.00           C
ATOM   2516  C   GLY A 882     172.732 186.844 225.649  1.00  0.00           C
ATOM   2517  O   GLY A 882     172.499 187.031 226.850  1.00  0.00           O
ATOM   2518  H   GLY A 882     172.804 184.955 223.014  1.00  0.00           H
ATOM   2519 1HA  GLY A 882     172.333 184.747 225.772  1.00  0.00           H
ATOM   2520 2HA  GLY A 882     173.882 185.144 225.052  1.00  0.00           H
ATOM   2521  N   VAL A 883     172.863 187.848 224.774  1.00  0.00           N
ATOM   2522  CA  VAL A 883     172.729 189.239 225.203  1.00  0.00           C
ATOM   2523  C   VAL A 883     171.319 189.515 225.714  1.00  0.00           C
ATOM   2524  O   VAL A 883     171.137 190.134 226.771  1.00  0.00           O
ATOM   2525  CB  VAL A 883     173.047 190.194 224.037  1.00  0.00           C
ATOM   2526  CG1 VAL A 883     172.761 191.634 224.435  1.00  0.00           C
ATOM   2527  CG2 VAL A 883     174.499 190.030 223.615  1.00  0.00           C
ATOM   2528  H   VAL A 883     173.058 187.649 223.803  1.00  0.00           H
ATOM   2529  HA  VAL A 883     173.441 189.423 226.009  1.00  0.00           H
ATOM   2530  HB  VAL A 883     172.394 189.957 223.197  1.00  0.00           H
ATOM   2531 1HG1 VAL A 883     172.990 192.295 223.599  1.00  0.00           H
ATOM   2532 2HG1 VAL A 883     171.708 191.736 224.699  1.00  0.00           H
ATOM   2533 3HG1 VAL A 883     173.378 191.905 225.292  1.00  0.00           H
ATOM   2534 1HG2 VAL A 883     174.717 190.708 222.790  1.00  0.00           H
ATOM   2535 2HG2 VAL A 883     175.152 190.261 224.457  1.00  0.00           H
ATOM   2536 3HG2 VAL A 883     174.671 189.002 223.295  1.00  0.00           H
ATOM   2537  N   ALA A 884     170.304 189.023 225.002  1.00  0.00           N
ATOM   2538  CA  ALA A 884     168.933 189.153 225.482  1.00  0.00           C
ATOM   2539  C   ALA A 884     168.750 188.505 226.850  1.00  0.00           C
ATOM   2540  O   ALA A 884     168.074 189.063 227.720  1.00  0.00           O
ATOM   2541  CB  ALA A 884     167.964 188.545 224.478  1.00  0.00           C
ATOM   2542  H   ALA A 884     170.476 188.556 224.123  1.00  0.00           H
ATOM   2543  HA  ALA A 884     168.712 190.215 225.590  1.00  0.00           H
ATOM   2544 1HB  ALA A 884     166.944 188.649 224.848  1.00  0.00           H
ATOM   2545 2HB  ALA A 884     168.058 189.062 223.523  1.00  0.00           H
ATOM   2546 3HB  ALA A 884     168.196 187.490 224.343  1.00  0.00           H
ATOM   2547  N   ARG A 885     169.356 187.336 227.063  1.00  0.00           N
ATOM   2548  CA  ARG A 885     169.301 186.698 228.371  1.00  0.00           C
ATOM   2549  C   ARG A 885     169.832 187.614 229.463  1.00  0.00           C
ATOM   2550  O   ARG A 885     169.225 187.710 230.534  1.00  0.00           O
ATOM   2551  CB  ARG A 885     170.103 185.406 228.368  1.00  0.00           C
ATOM   2552  CG  ARG A 885     169.550 184.312 227.468  1.00  0.00           C
ATOM   2553  CD  ARG A 885     168.461 183.551 228.134  1.00  0.00           C
ATOM   2554  NE  ARG A 885     168.938 182.837 229.307  1.00  0.00           N
ATOM   2555  CZ  ARG A 885     169.646 181.691 229.270  1.00  0.00           C
ATOM   2556  NH1 ARG A 885     169.950 181.143 228.114  1.00  0.00           N
ATOM   2557  NH2 ARG A 885     170.034 181.117 230.396  1.00  0.00           N
ATOM   2558  H   ARG A 885     169.860 186.882 226.315  1.00  0.00           H
ATOM   2559  HA  ARG A 885     168.261 186.462 228.598  1.00  0.00           H
ATOM   2560 1HB  ARG A 885     171.123 185.611 228.047  1.00  0.00           H
ATOM   2561 2HB  ARG A 885     170.153 185.006 229.381  1.00  0.00           H
ATOM   2562 1HG  ARG A 885     169.149 184.758 226.558  1.00  0.00           H
ATOM   2563 2HG  ARG A 885     170.348 183.614 227.211  1.00  0.00           H
ATOM   2564 1HD  ARG A 885     167.677 184.239 228.450  1.00  0.00           H
ATOM   2565 2HD  ARG A 885     168.047 182.824 227.437  1.00  0.00           H
ATOM   2566  HE  ARG A 885     168.724 183.228 230.215  1.00  0.00           H
ATOM   2567 1HH1 ARG A 885     169.653 181.582 227.254  1.00  0.00           H
ATOM   2568 2HH1 ARG A 885     170.480 180.285 228.086  1.00  0.00           H
ATOM   2569 1HH2 ARG A 885     169.800 181.538 231.284  1.00  0.00           H
ATOM   2570 2HH2 ARG A 885     170.564 180.259 230.368  1.00  0.00           H
ATOM   2571  N   GLN A 886     170.954 188.295 229.214  1.00  0.00           N
ATOM   2572  CA  GLN A 886     171.441 189.270 230.185  1.00  0.00           C
ATOM   2573  C   GLN A 886     170.386 190.328 230.476  1.00  0.00           C
ATOM   2574  O   GLN A 886     170.156 190.677 231.639  1.00  0.00           O
ATOM   2575  CB  GLN A 886     172.724 189.936 229.680  1.00  0.00           C
ATOM   2576  CG  GLN A 886     173.288 190.990 230.617  1.00  0.00           C
ATOM   2577  CD  GLN A 886     173.571 190.442 232.003  1.00  0.00           C
ATOM   2578  OE1 GLN A 886     173.363 189.255 232.270  1.00  0.00           O
ATOM   2579  NE2 GLN A 886     174.049 191.304 232.893  1.00  0.00           N
ATOM   2580  H   GLN A 886     171.473 188.148 228.362  1.00  0.00           H
ATOM   2581  HA  GLN A 886     171.662 188.749 231.117  1.00  0.00           H
ATOM   2582 1HB  GLN A 886     173.491 189.177 229.527  1.00  0.00           H
ATOM   2583 2HB  GLN A 886     172.533 190.409 228.717  1.00  0.00           H
ATOM   2584 1HG  GLN A 886     174.222 191.369 230.202  1.00  0.00           H
ATOM   2585 2HG  GLN A 886     172.565 191.801 230.712  1.00  0.00           H
ATOM   2586 1HE2 GLN A 886     174.255 190.999 233.824  1.00  0.00           H
ATOM   2587 2HE2 GLN A 886     174.203 192.257 232.634  1.00  0.00           H
ATOM   2588  N   GLY A 887     169.734 190.850 229.436  1.00  0.00           N
ATOM   2589  CA  GLY A 887     168.636 191.773 229.643  1.00  0.00           C
ATOM   2590  C   GLY A 887     167.626 191.312 230.667  1.00  0.00           C
ATOM   2591  O   GLY A 887     167.156 192.128 231.465  1.00  0.00           O
ATOM   2592  H   GLY A 887     170.000 190.606 228.492  1.00  0.00           H
ATOM   2593 1HA  GLY A 887     169.028 192.738 229.964  1.00  0.00           H
ATOM   2594 2HA  GLY A 887     168.115 191.935 228.701  1.00  0.00           H
ATOM   2595  N   ILE A 888     167.256 190.032 230.648  1.00  0.00           N
ATOM   2596  CA  ILE A 888     166.375 189.487 231.674  1.00  0.00           C
ATOM   2597  C   ILE A 888     167.015 189.440 233.059  1.00  0.00           C
ATOM   2598  O   ILE A 888     166.348 189.787 234.046  1.00  0.00           O
ATOM   2599  CB  ILE A 888     165.916 188.070 231.286  1.00  0.00           C
ATOM   2600  CG1 ILE A 888     165.034 188.118 230.035  1.00  0.00           C
ATOM   2601  CG2 ILE A 888     165.173 187.416 232.440  1.00  0.00           C
ATOM   2602  CD1 ILE A 888     163.738 188.870 230.231  1.00  0.00           C
ATOM   2603  H   ILE A 888     167.590 189.425 229.913  1.00  0.00           H
ATOM   2604  HA  ILE A 888     165.498 190.129 231.754  1.00  0.00           H
ATOM   2605  HB  ILE A 888     166.785 187.462 231.035  1.00  0.00           H
ATOM   2606 1HG1 ILE A 888     165.583 188.590 229.221  1.00  0.00           H
ATOM   2607 2HG1 ILE A 888     164.793 187.102 229.720  1.00  0.00           H
ATOM   2608 1HG2 ILE A 888     164.855 186.415 232.149  1.00  0.00           H
ATOM   2609 2HG2 ILE A 888     165.831 187.349 233.306  1.00  0.00           H
ATOM   2610 3HG2 ILE A 888     164.298 188.014 232.695  1.00  0.00           H
ATOM   2611 1HD1 ILE A 888     163.167 188.860 229.302  1.00  0.00           H
ATOM   2612 2HD1 ILE A 888     163.155 188.392 231.020  1.00  0.00           H
ATOM   2613 3HD1 ILE A 888     163.954 189.900 230.513  1.00  0.00           H
ATOM   2614  N   LEU A 889     168.277 189.026 233.165  1.00  0.00           N
ATOM   2615  CA  LEU A 889     168.965 188.986 234.450  1.00  0.00           C
ATOM   2616  C   LEU A 889     168.954 190.364 235.101  1.00  0.00           C
ATOM   2617  O   LEU A 889     168.624 190.502 236.279  1.00  0.00           O
ATOM   2618  CB  LEU A 889     170.411 188.506 234.269  1.00  0.00           C
ATOM   2619  CG  LEU A 889     171.237 188.384 235.556  1.00  0.00           C
ATOM   2620  CD1 LEU A 889     170.639 187.301 236.443  1.00  0.00           C
ATOM   2621  CD2 LEU A 889     172.682 188.066 235.203  1.00  0.00           C
ATOM   2622  H   LEU A 889     168.769 188.731 232.334  1.00  0.00           H
ATOM   2623  HA  LEU A 889     168.444 188.285 235.101  1.00  0.00           H
ATOM   2624 1HB  LEU A 889     170.395 187.528 233.792  1.00  0.00           H
ATOM   2625 2HB  LEU A 889     170.928 189.202 233.608  1.00  0.00           H
ATOM   2626  HG  LEU A 889     171.197 189.325 236.105  1.00  0.00           H
ATOM   2627 1HD1 LEU A 889     171.226 187.215 237.357  1.00  0.00           H
ATOM   2628 2HD1 LEU A 889     169.612 187.564 236.696  1.00  0.00           H
ATOM   2629 3HD1 LEU A 889     170.651 186.349 235.913  1.00  0.00           H
ATOM   2630 1HD2 LEU A 889     173.270 187.980 236.117  1.00  0.00           H
ATOM   2631 2HD2 LEU A 889     172.724 187.124 234.655  1.00  0.00           H
ATOM   2632 3HD2 LEU A 889     173.090 188.864 234.583  1.00  0.00           H
ATOM   2633  N   ARG A 890     169.312 191.494 234.312  1.00  0.00           N
ATOM   2634  CA  ARG A 890     169.412 192.786 234.983  1.00  0.00           C
ATOM   2635  C   ARG A 890     169.459 193.924 233.972  1.00  0.00           C
ATOM   2636  O   ARG A 890     169.805 193.716 232.808  1.00  0.00           O
ATOM   2637  CB  ARG A 890     170.652 192.841 235.863  1.00  0.00           C
ATOM   2638  CG  ARG A 890     171.966 192.615 235.131  1.00  0.00           C
ATOM   2639  CD  ARG A 890     173.130 192.715 236.048  1.00  0.00           C
ATOM   2640  NE  ARG A 890     173.180 191.603 236.984  1.00  0.00           N
ATOM   2641  CZ  ARG A 890     174.074 191.486 237.985  1.00  0.00           C
ATOM   2642  NH1 ARG A 890     174.984 192.417 238.167  1.00  0.00           N
ATOM   2643  NH2 ARG A 890     174.037 190.433 238.784  1.00  0.00           N
ATOM   2644  H   ARG A 890     169.498 191.439 233.321  1.00  0.00           H
ATOM   2645  HA  ARG A 890     168.532 192.916 235.615  1.00  0.00           H
ATOM   2646 1HB  ARG A 890     170.709 193.813 236.351  1.00  0.00           H
ATOM   2647 2HB  ARG A 890     170.577 192.086 236.646  1.00  0.00           H
ATOM   2648 1HG  ARG A 890     171.967 191.621 234.683  1.00  0.00           H
ATOM   2649 2HG  ARG A 890     172.080 193.366 234.349  1.00  0.00           H
ATOM   2650 1HD  ARG A 890     174.051 192.714 235.468  1.00  0.00           H
ATOM   2651 2HD  ARG A 890     173.063 193.640 236.621  1.00  0.00           H
ATOM   2652  HE  ARG A 890     172.495 190.867 236.876  1.00  0.00           H
ATOM   2653 1HH1 ARG A 890     175.012 193.221 237.556  1.00  0.00           H
ATOM   2654 2HH1 ARG A 890     175.654 192.329 238.917  1.00  0.00           H
ATOM   2655 1HH2 ARG A 890     173.337 189.717 238.644  1.00  0.00           H
ATOM   2656 2HH2 ARG A 890     174.706 190.345 239.534  1.00  0.00           H
ATOM   2657  N   GLN A 891     169.203 195.141 234.422  1.00  0.00           N
ATOM   2658  CA  GLN A 891     169.370 196.337 233.604  1.00  0.00           C
ATOM   2659  C   GLN A 891     170.504 197.198 234.150  1.00  0.00           C
ATOM   2660  O   GLN A 891     170.853 198.224 233.565  1.00  0.00           O
ATOM   2661  CB  GLN A 891     168.070 197.144 233.554  1.00  0.00           C
ATOM   2662  CG  GLN A 891     167.685 197.786 234.876  1.00  0.00           C
ATOM   2663  CD  GLN A 891     166.461 198.674 234.753  1.00  0.00           C
ATOM   2664  OE1 GLN A 891     165.992 198.959 233.647  1.00  0.00           O
ATOM   2665  NE2 GLN A 891     165.937 199.118 235.890  1.00  0.00           N
ATOM   2666  H   GLN A 891     168.879 195.237 235.374  1.00  0.00           H
ATOM   2667  HA  GLN A 891     169.625 196.030 232.590  1.00  0.00           H
ATOM   2668 1HB  GLN A 891     168.161 197.935 232.810  1.00  0.00           H
ATOM   2669 2HB  GLN A 891     167.251 196.495 233.244  1.00  0.00           H
ATOM   2670 1HG  GLN A 891     167.466 197.001 235.600  1.00  0.00           H
ATOM   2671 2HG  GLN A 891     168.516 198.396 235.228  1.00  0.00           H
ATOM   2672 1HE2 GLN A 891     165.128 199.708 235.871  1.00  0.00           H
ATOM   2673 2HE2 GLN A 891     166.348 198.863 236.764  1.00  0.00           H
ATOM   2674  N   ASN A 892     171.078 196.770 235.268  1.00  0.00           N
ATOM   2675  CA  ASN A 892     172.032 197.594 236.001  1.00  0.00           C
ATOM   2676  C   ASN A 892     173.007 198.284 235.055  1.00  0.00           C
ATOM   2677  O   ASN A 892     173.666 197.630 234.244  1.00  0.00           O
ATOM   2678  CB  ASN A 892     172.782 196.760 237.025  1.00  0.00           C
ATOM   2679  CG  ASN A 892     171.884 196.233 238.109  1.00  0.00           C
ATOM   2680  OD1 ASN A 892     170.809 196.788 238.367  1.00  0.00           O
ATOM   2681  ND2 ASN A 892     172.303 195.172 238.750  1.00  0.00           N
ATOM   2682  H   ASN A 892     170.848 195.852 235.619  1.00  0.00           H
ATOM   2683  HA  ASN A 892     171.483 198.377 236.526  1.00  0.00           H
ATOM   2684 1HB  ASN A 892     173.263 195.918 236.526  1.00  0.00           H
ATOM   2685 2HB  ASN A 892     173.567 197.363 237.480  1.00  0.00           H
ATOM   2686 1HD2 ASN A 892     171.747 194.777 239.482  1.00  0.00           H
ATOM   2687 2HD2 ASN A 892     173.179 194.756 238.508  1.00  0.00           H
ATOM   2688  N   GLU A 893     173.278 199.498 235.326  1.00  0.00           N
ATOM   2689  CA  GLU A 893     174.206 200.340 234.587  1.00  0.00           C
ATOM   2690  C   GLU A 893     175.637 199.890 234.853  1.00  0.00           C
ATOM   2691  O   GLU A 893     176.372 200.535 235.602  1.00  0.00           O
ATOM   2692  CB  GLU A 893     174.033 201.810 234.976  1.00  0.00           C
ATOM   2693  CG  GLU A 893     175.018 202.758 234.307  1.00  0.00           C
ATOM   2694  CD  GLU A 893     174.684 204.206 234.535  1.00  0.00           C
ATOM   2695  OE1 GLU A 893     173.528 204.548 234.458  1.00  0.00           O
ATOM   2696  OE2 GLU A 893     175.585 204.970 234.788  1.00  0.00           O
ATOM   2697  H   GLU A 893     172.794 199.882 236.125  1.00  0.00           H
ATOM   2698  HA  GLU A 893     173.994 200.236 233.522  1.00  0.00           H
ATOM   2699 1HB  GLU A 893     173.026 202.138 234.720  1.00  0.00           H
ATOM   2700 2HB  GLU A 893     174.147 201.916 236.055  1.00  0.00           H
ATOM   2701 1HG  GLU A 893     176.017 202.562 234.696  1.00  0.00           H
ATOM   2702 2HG  GLU A 893     175.029 202.557 233.236  1.00  0.00           H
ATOM   2703  N   GLN A 894     176.029 198.783 234.232  1.00  0.00           N
ATOM   2704  CA  GLN A 894     177.353 198.212 234.447  1.00  0.00           C
ATOM   2705  C   GLN A 894     178.063 197.915 233.132  1.00  0.00           C
ATOM   2706  O   GLN A 894     177.426 197.601 232.125  1.00  0.00           O
ATOM   2707  CB  GLN A 894     177.249 196.932 235.281  1.00  0.00           C
ATOM   2708  CG  GLN A 894     176.526 197.109 236.605  1.00  0.00           C
ATOM   2709  CD  GLN A 894     176.138 195.785 237.234  1.00  0.00           C
ATOM   2710  OE1 GLN A 894     175.640 194.882 236.557  1.00  0.00           O
ATOM   2711  NE2 GLN A 894     176.365 195.660 238.537  1.00  0.00           N
ATOM   2712  H   GLN A 894     175.393 198.325 233.595  1.00  0.00           H
ATOM   2713  HA  GLN A 894     177.958 198.936 234.991  1.00  0.00           H
ATOM   2714 1HB  GLN A 894     176.724 196.167 234.710  1.00  0.00           H
ATOM   2715 2HB  GLN A 894     178.250 196.554 235.492  1.00  0.00           H
ATOM   2716 1HG  GLN A 894     177.181 197.638 237.298  1.00  0.00           H
ATOM   2717 2HG  GLN A 894     175.617 197.687 236.437  1.00  0.00           H
ATOM   2718 1HE2 GLN A 894     176.129 194.809 239.008  1.00  0.00           H
ATOM   2719 2HE2 GLN A 894     176.771 196.418 239.049  1.00  0.00           H
ATOM   2720  N   ARG A 895     179.384 197.997 233.226  1.00  0.00           N
ATOM   2721  CA  ARG A 895     180.156 197.665 232.036  1.00  0.00           C
ATOM   2722  C   ARG A 895     180.210 196.154 231.862  1.00  0.00           C
ATOM   2723  O   ARG A 895     181.137 195.496 232.335  1.00  0.00           O
ATOM   2724  CB  ARG A 895     181.569 198.221 232.129  1.00  0.00           C
ATOM   2725  CG  ARG A 895     181.659 199.739 232.143  1.00  0.00           C
ATOM   2726  CD  ARG A 895     183.064 200.205 232.264  1.00  0.00           C
ATOM   2727  NE  ARG A 895     183.151 201.655 232.325  1.00  0.00           N
ATOM   2728  CZ  ARG A 895     184.297 202.347 232.475  1.00  0.00           C
ATOM   2729  NH1 ARG A 895     185.442 201.709 232.577  1.00  0.00           N
ATOM   2730  NH2 ARG A 895     184.271 203.668 232.519  1.00  0.00           N
ATOM   2731  H   ARG A 895     179.871 198.273 234.066  1.00  0.00           H
ATOM   2732  HA  ARG A 895     179.666 198.111 231.170  1.00  0.00           H
ATOM   2733 1HB  ARG A 895     182.045 197.855 233.037  1.00  0.00           H
ATOM   2734 2HB  ARG A 895     182.157 197.864 231.284  1.00  0.00           H
ATOM   2735 1HG  ARG A 895     181.244 200.137 231.216  1.00  0.00           H
ATOM   2736 2HG  ARG A 895     181.094 200.129 232.990  1.00  0.00           H
ATOM   2737 1HD  ARG A 895     183.505 199.799 233.174  1.00  0.00           H
ATOM   2738 2HD  ARG A 895     183.635 199.865 231.401  1.00  0.00           H
ATOM   2739  HE  ARG A 895     182.291 202.182 232.250  1.00  0.00           H
ATOM   2740 1HH1 ARG A 895     185.462 200.699 232.544  1.00  0.00           H
ATOM   2741 2HH1 ARG A 895     186.301 202.227 232.689  1.00  0.00           H
ATOM   2742 1HH2 ARG A 895     183.391 204.159 232.440  1.00  0.00           H
ATOM   2743 2HH2 ARG A 895     185.130 204.186 232.631  1.00  0.00           H
ATOM   2744  N   TRP A 896     179.208 195.604 231.182  1.00  0.00           N
ATOM   2745  CA  TRP A 896     179.097 194.160 231.012  1.00  0.00           C
ATOM   2746  C   TRP A 896     180.152 193.652 230.034  1.00  0.00           C
ATOM   2747  O   TRP A 896     179.858 193.409 228.863  1.00  0.00           O
ATOM   2748  CB  TRP A 896     177.701 193.785 230.511  1.00  0.00           C
ATOM   2749  CG  TRP A 896     176.606 194.129 231.475  1.00  0.00           C
ATOM   2750  CD1 TRP A 896     176.737 194.342 232.815  1.00  0.00           C
ATOM   2751  CD2 TRP A 896     175.200 194.304 231.177  1.00  0.00           C
ATOM   2752  NE1 TRP A 896     175.516 194.634 233.369  1.00  0.00           N
ATOM   2753  CE2 TRP A 896     174.564 194.617 232.381  1.00  0.00           C
ATOM   2754  CE3 TRP A 896     174.442 194.221 230.002  1.00  0.00           C
ATOM   2755  CZ2 TRP A 896     173.199 194.847 232.451  1.00  0.00           C
ATOM   2756  CZ3 TRP A 896     173.074 194.454 230.072  1.00  0.00           C
ATOM   2757  CH2 TRP A 896     172.469 194.760 231.265  1.00  0.00           C
ATOM   2758  H   TRP A 896     178.506 196.202 230.772  1.00  0.00           H
ATOM   2759  HA  TRP A 896     179.258 193.685 231.979  1.00  0.00           H
ATOM   2760 1HB  TRP A 896     177.502 194.298 229.570  1.00  0.00           H
ATOM   2761 2HB  TRP A 896     177.661 192.714 230.314  1.00  0.00           H
ATOM   2762  HD1 TRP A 896     177.675 194.288 233.365  1.00  0.00           H
ATOM   2763  HE1 TRP A 896     175.344 194.830 234.345  1.00  0.00           H
ATOM   2764  HE3 TRP A 896     174.918 193.982 229.052  1.00  0.00           H
ATOM   2765  HZ2 TRP A 896     172.700 195.091 233.389  1.00  0.00           H
ATOM   2766  HZ3 TRP A 896     172.491 194.387 229.153  1.00  0.00           H
ATOM   2767  HH2 TRP A 896     171.393 194.936 231.285  1.00  0.00           H
ATOM   2768  N   ARG A 897     181.375 193.497 230.521  1.00  0.00           N
ATOM   2769  CA  ARG A 897     182.506 193.169 229.661  1.00  0.00           C
ATOM   2770  C   ARG A 897     182.960 191.736 229.916  1.00  0.00           C
ATOM   2771  O   ARG A 897     182.148 190.813 229.946  1.00  0.00           O
ATOM   2772  CB  ARG A 897     183.666 194.124 229.904  1.00  0.00           C
ATOM   2773  CG  ARG A 897     183.344 195.592 229.673  1.00  0.00           C
ATOM   2774  CD  ARG A 897     183.057 195.873 228.243  1.00  0.00           C
ATOM   2775  NE  ARG A 897     182.862 197.293 227.998  1.00  0.00           N
ATOM   2776  CZ  ARG A 897     181.685 197.937 228.123  1.00  0.00           C
ATOM   2777  NH1 ARG A 897     180.610 197.275 228.491  1.00  0.00           N
ATOM   2778  NH2 ARG A 897     181.611 199.233 227.877  1.00  0.00           N
ATOM   2779  H   ARG A 897     181.527 193.608 231.514  1.00  0.00           H
ATOM   2780  HA  ARG A 897     182.190 193.267 228.622  1.00  0.00           H
ATOM   2781 1HB  ARG A 897     184.013 194.021 230.930  1.00  0.00           H
ATOM   2782 2HB  ARG A 897     184.496 193.861 229.248  1.00  0.00           H
ATOM   2783 1HG  ARG A 897     182.468 195.869 230.259  1.00  0.00           H
ATOM   2784 2HG  ARG A 897     184.194 196.204 229.979  1.00  0.00           H
ATOM   2785 1HD  ARG A 897     183.892 195.534 227.631  1.00  0.00           H
ATOM   2786 2HD  ARG A 897     182.151 195.348 227.944  1.00  0.00           H
ATOM   2787  HE  ARG A 897     183.667 197.836 227.713  1.00  0.00           H
ATOM   2788 1HH1 ARG A 897     180.667 196.284 228.679  1.00  0.00           H
ATOM   2789 2HH1 ARG A 897     179.728 197.757 228.585  1.00  0.00           H
ATOM   2790 1HH2 ARG A 897     182.438 199.742 227.595  1.00  0.00           H
ATOM   2791 2HH2 ARG A 897     180.729 199.715 227.971  1.00  0.00           H
ATOM   2792  N   TRP A 898     184.265 191.560 230.098  1.00  0.00           N
ATOM   2793  CA  TRP A 898     184.829 190.218 230.129  1.00  0.00           C
ATOM   2794  C   TRP A 898     183.999 189.293 231.008  1.00  0.00           C
ATOM   2795  O   TRP A 898     183.467 188.286 230.523  1.00  0.00           O
ATOM   2796  CB  TRP A 898     186.270 190.257 230.641  1.00  0.00           C
ATOM   2797  CG  TRP A 898     186.894 188.901 230.776  1.00  0.00           C
ATOM   2798  CD1 TRP A 898     187.048 188.186 231.926  1.00  0.00           C
ATOM   2799  CD2 TRP A 898     187.454 188.086 229.719  1.00  0.00           C
ATOM   2800  NE1 TRP A 898     187.663 186.988 231.659  1.00  0.00           N
ATOM   2801  CE2 TRP A 898     187.917 186.909 230.313  1.00  0.00           C
ATOM   2802  CE3 TRP A 898     187.596 188.257 228.336  1.00  0.00           C
ATOM   2803  CZ2 TRP A 898     188.518 185.901 229.575  1.00  0.00           C
ATOM   2804  CZ3 TRP A 898     188.197 187.246 227.596  1.00  0.00           C
ATOM   2805  CH2 TRP A 898     188.645 186.099 228.200  1.00  0.00           C
ATOM   2806  H   TRP A 898     184.877 192.355 230.217  1.00  0.00           H
ATOM   2807  HA  TRP A 898     184.829 189.820 229.115  1.00  0.00           H
ATOM   2808 1HB  TRP A 898     186.882 190.850 229.960  1.00  0.00           H
ATOM   2809 2HB  TRP A 898     186.297 190.746 231.614  1.00  0.00           H
ATOM   2810  HD1 TRP A 898     186.730 188.517 232.913  1.00  0.00           H
ATOM   2811  HE1 TRP A 898     187.893 186.280 232.341  1.00  0.00           H
ATOM   2812  HE3 TRP A 898     187.239 189.165 227.851  1.00  0.00           H
ATOM   2813  HZ2 TRP A 898     188.881 184.983 230.036  1.00  0.00           H
ATOM   2814  HZ3 TRP A 898     188.304 187.388 226.520  1.00  0.00           H
ATOM   2815  HH2 TRP A 898     189.112 185.325 227.589  1.00  0.00           H
ATOM   2816  N   ILE A 899     183.853 189.643 232.292  1.00  0.00           N
ATOM   2817  CA  ILE A 899     183.183 188.768 233.252  1.00  0.00           C
ATOM   2818  C   ILE A 899     181.745 188.517 232.829  1.00  0.00           C
ATOM   2819  O   ILE A 899     181.315 187.367 232.692  1.00  0.00           O
ATOM   2820  CB  ILE A 899     183.207 189.373 234.667  1.00  0.00           C
ATOM   2821  CG1 ILE A 899     184.639 189.408 235.209  1.00  0.00           C
ATOM   2822  CG2 ILE A 899     182.302 188.581 235.599  1.00  0.00           C
ATOM   2823  CD1 ILE A 899     184.798 190.243 236.459  1.00  0.00           C
ATOM   2824  H   ILE A 899     184.214 190.532 232.605  1.00  0.00           H
ATOM   2825  HA  ILE A 899     183.710 187.815 233.278  1.00  0.00           H
ATOM   2826  HB  ILE A 899     182.859 190.404 234.628  1.00  0.00           H
ATOM   2827 1HG1 ILE A 899     184.969 188.394 235.430  1.00  0.00           H
ATOM   2828 2HG1 ILE A 899     185.306 189.809 234.446  1.00  0.00           H
ATOM   2829 1HG2 ILE A 899     182.331 189.022 236.595  1.00  0.00           H
ATOM   2830 2HG2 ILE A 899     181.281 188.606 235.221  1.00  0.00           H
ATOM   2831 3HG2 ILE A 899     182.645 187.548 235.649  1.00  0.00           H
ATOM   2832 1HD1 ILE A 899     185.839 190.220 236.782  1.00  0.00           H
ATOM   2833 2HD1 ILE A 899     184.505 191.272 236.250  1.00  0.00           H
ATOM   2834 3HD1 ILE A 899     184.165 189.839 237.249  1.00  0.00           H
ATOM   2835  N   PHE A 900     180.994 189.590 232.582  1.00  0.00           N
ATOM   2836  CA  PHE A 900     179.600 189.430 232.198  1.00  0.00           C
ATOM   2837  C   PHE A 900     179.454 188.735 230.851  1.00  0.00           C
ATOM   2838  O   PHE A 900     178.935 187.617 230.801  1.00  0.00           O
ATOM   2839  CB  PHE A 900     178.906 190.793 232.146  1.00  0.00           C
ATOM   2840  CG  PHE A 900     178.534 191.334 233.497  1.00  0.00           C
ATOM   2841  CD1 PHE A 900     179.403 192.163 234.192  1.00  0.00           C
ATOM   2842  CD2 PHE A 900     177.314 191.017 234.075  1.00  0.00           C
ATOM   2843  CE1 PHE A 900     179.061 192.661 235.434  1.00  0.00           C
ATOM   2844  CE2 PHE A 900     176.969 191.515 235.317  1.00  0.00           C
ATOM   2845  CZ  PHE A 900     177.844 192.338 235.997  1.00  0.00           C
ATOM   2846  H   PHE A 900     181.379 190.521 232.657  1.00  0.00           H
ATOM   2847  HA  PHE A 900     179.103 188.812 232.946  1.00  0.00           H
ATOM   2848 1HB  PHE A 900     179.560 191.515 231.659  1.00  0.00           H
ATOM   2849 2HB  PHE A 900     177.999 190.717 231.548  1.00  0.00           H
ATOM   2850  HD1 PHE A 900     180.364 192.419 233.746  1.00  0.00           H
ATOM   2851  HD2 PHE A 900     176.623 190.366 233.538  1.00  0.00           H
ATOM   2852  HE1 PHE A 900     179.753 193.311 235.969  1.00  0.00           H
ATOM   2853  HE2 PHE A 900     176.008 191.258 235.760  1.00  0.00           H
ATOM   2854  HZ  PHE A 900     177.575 192.730 236.977  1.00  0.00           H
ATOM   2855  N   ARG A 901     179.978 189.321 229.772  1.00  0.00           N
ATOM   2856  CA  ARG A 901     179.851 188.675 228.469  1.00  0.00           C
ATOM   2857  C   ARG A 901     180.079 187.170 228.581  1.00  0.00           C
ATOM   2858  O   ARG A 901     179.260 186.367 228.110  1.00  0.00           O
ATOM   2859  CB  ARG A 901     180.843 189.264 227.478  1.00  0.00           C
ATOM   2860  CG  ARG A 901     180.587 190.715 227.102  1.00  0.00           C
ATOM   2861  CD  ARG A 901     181.291 191.092 225.850  1.00  0.00           C
ATOM   2862  NE  ARG A 901     180.581 190.631 224.668  1.00  0.00           N
ATOM   2863  CZ  ARG A 901     181.074 190.671 223.415  1.00  0.00           C
ATOM   2864  NH1 ARG A 901     182.278 191.152 223.197  1.00  0.00           N
ATOM   2865  NH2 ARG A 901     180.347 190.226 222.405  1.00  0.00           N
ATOM   2866  H   ARG A 901     180.462 190.204 229.837  1.00  0.00           H
ATOM   2867  HA  ARG A 901     178.841 188.848 228.094  1.00  0.00           H
ATOM   2868 1HB  ARG A 901     181.849 189.204 227.891  1.00  0.00           H
ATOM   2869 2HB  ARG A 901     180.831 188.679 226.558  1.00  0.00           H
ATOM   2870 1HG  ARG A 901     179.518 190.869 226.954  1.00  0.00           H
ATOM   2871 2HG  ARG A 901     180.939 191.366 227.903  1.00  0.00           H
ATOM   2872 1HD  ARG A 901     181.379 192.176 225.794  1.00  0.00           H
ATOM   2873 2HD  ARG A 901     182.286 190.647 225.845  1.00  0.00           H
ATOM   2874  HE  ARG A 901     179.651 190.254 224.796  1.00  0.00           H
ATOM   2875 1HH1 ARG A 901     182.833 191.492 223.970  1.00  0.00           H
ATOM   2876 2HH1 ARG A 901     182.647 191.182 222.258  1.00  0.00           H
ATOM   2877 1HH2 ARG A 901     179.422 189.856 222.572  1.00  0.00           H
ATOM   2878 2HH2 ARG A 901     180.717 190.256 221.466  1.00  0.00           H
ATOM   2879  N   SER A 902     181.179 186.770 229.220  1.00  0.00           N
ATOM   2880  CA  SER A 902     181.479 185.349 229.341  1.00  0.00           C
ATOM   2881  C   SER A 902     180.363 184.591 230.047  1.00  0.00           C
ATOM   2882  O   SER A 902     179.888 183.569 229.535  1.00  0.00           O
ATOM   2883  CB  SER A 902     182.781 185.158 230.094  1.00  0.00           C
ATOM   2884  OG  SER A 902     183.076 183.797 230.251  1.00  0.00           O
ATOM   2885  H   SER A 902     181.812 187.443 229.626  1.00  0.00           H
ATOM   2886  HA  SER A 902     181.586 184.931 228.339  1.00  0.00           H
ATOM   2887 1HB  SER A 902     183.590 185.647 229.551  1.00  0.00           H
ATOM   2888 2HB  SER A 902     182.709 185.633 231.071  1.00  0.00           H
ATOM   2889  HG  SER A 902     182.789 183.369 229.441  1.00  0.00           H
ATOM   2890  N   VAL A 903     179.923 185.071 231.215  1.00  0.00           N
ATOM   2891  CA  VAL A 903     178.889 184.365 231.959  1.00  0.00           C
ATOM   2892  C   VAL A 903     177.582 184.320 231.187  1.00  0.00           C
ATOM   2893  O   VAL A 903     176.889 183.296 231.207  1.00  0.00           O
ATOM   2894  CB  VAL A 903     178.651 185.046 233.320  1.00  0.00           C
ATOM   2895  CG1 VAL A 903     177.413 184.472 233.994  1.00  0.00           C
ATOM   2896  CG2 VAL A 903     179.876 184.874 234.206  1.00  0.00           C
ATOM   2897  H   VAL A 903     180.303 185.928 231.592  1.00  0.00           H
ATOM   2898  HA  VAL A 903     179.224 183.342 232.133  1.00  0.00           H
ATOM   2899  HB  VAL A 903     178.465 186.108 233.157  1.00  0.00           H
ATOM   2900 1HG1 VAL A 903     177.260 184.965 234.954  1.00  0.00           H
ATOM   2901 2HG1 VAL A 903     176.543 184.638 233.358  1.00  0.00           H
ATOM   2902 3HG1 VAL A 903     177.549 183.403 234.153  1.00  0.00           H
ATOM   2903 1HG2 VAL A 903     179.701 185.359 235.166  1.00  0.00           H
ATOM   2904 2HG2 VAL A 903     180.064 183.812 234.364  1.00  0.00           H
ATOM   2905 3HG2 VAL A 903     180.741 185.329 233.723  1.00  0.00           H
ATOM   2906  N   ILE A 904     177.218 185.405 230.510  1.00  0.00           N
ATOM   2907  CA  ILE A 904     175.944 185.443 229.822  1.00  0.00           C
ATOM   2908  C   ILE A 904     176.002 184.719 228.489  1.00  0.00           C
ATOM   2909  O   ILE A 904     174.962 184.525 227.854  1.00  0.00           O
ATOM   2910  CB  ILE A 904     175.492 186.897 229.595  1.00  0.00           C
ATOM   2911  CG1 ILE A 904     176.388 187.579 228.558  1.00  0.00           C
ATOM   2912  CG2 ILE A 904     175.506 187.669 230.905  1.00  0.00           C
ATOM   2913  CD1 ILE A 904     175.889 188.937 228.118  1.00  0.00           C
ATOM   2914  H   ILE A 904     177.824 186.213 230.469  1.00  0.00           H
ATOM   2915  HA  ILE A 904     175.201 184.942 230.441  1.00  0.00           H
ATOM   2916  HB  ILE A 904     174.480 186.904 229.190  1.00  0.00           H
ATOM   2917 1HG1 ILE A 904     177.390 187.700 228.966  1.00  0.00           H
ATOM   2918 2HG1 ILE A 904     176.470 186.945 227.674  1.00  0.00           H
ATOM   2919 1HG2 ILE A 904     175.184 188.695 230.726  1.00  0.00           H
ATOM   2920 2HG2 ILE A 904     174.828 187.195 231.614  1.00  0.00           H
ATOM   2921 3HG2 ILE A 904     176.516 187.672 231.315  1.00  0.00           H
ATOM   2922 1HD1 ILE A 904     176.576 189.357 227.383  1.00  0.00           H
ATOM   2923 2HD1 ILE A 904     174.899 188.835 227.673  1.00  0.00           H
ATOM   2924 3HD1 ILE A 904     175.832 189.600 228.981  1.00  0.00           H
ATOM   2925  N   TYR A 905     177.192 184.337 228.026  1.00  0.00           N
ATOM   2926  CA  TYR A 905     177.254 183.553 226.794  1.00  0.00           C
ATOM   2927  C   TYR A 905     177.354 182.052 227.053  1.00  0.00           C
ATOM   2928  O   TYR A 905     176.480 181.289 226.637  1.00  0.00           O
ATOM   2929  CB  TYR A 905     178.437 184.013 225.940  1.00  0.00           C
ATOM   2930  CG  TYR A 905     178.307 185.432 225.431  1.00  0.00           C
ATOM   2931  CD1 TYR A 905     179.442 186.152 225.086  1.00  0.00           C
ATOM   2932  CD2 TYR A 905     177.054 186.013 225.310  1.00  0.00           C
ATOM   2933  CE1 TYR A 905     179.323 187.447 224.622  1.00  0.00           C
ATOM   2934  CE2 TYR A 905     176.935 187.309 224.846  1.00  0.00           C
ATOM   2935  CZ  TYR A 905     178.064 188.025 224.503  1.00  0.00           C
ATOM   2936  OH  TYR A 905     177.946 189.315 224.040  1.00  0.00           O
ATOM   2937  H   TYR A 905     178.049 184.575 228.503  1.00  0.00           H
ATOM   2938  HA  TYR A 905     176.333 183.713 226.234  1.00  0.00           H
ATOM   2939 1HB  TYR A 905     179.357 183.943 226.523  1.00  0.00           H
ATOM   2940 2HB  TYR A 905     178.544 183.352 225.080  1.00  0.00           H
ATOM   2941  HD1 TYR A 905     180.427 185.695 225.181  1.00  0.00           H
ATOM   2942  HD2 TYR A 905     176.163 185.448 225.583  1.00  0.00           H
ATOM   2943  HE1 TYR A 905     180.215 188.013 224.351  1.00  0.00           H
ATOM   2944  HE2 TYR A 905     175.950 187.766 224.752  1.00  0.00           H
ATOM   2945  HH  TYR A 905     177.018 189.558 224.006  1.00  0.00           H
ATOM   2946  N   GLU A 906     178.414 181.619 227.739  1.00  0.00           N
ATOM   2947  CA  GLU A 906     178.740 180.191 227.771  1.00  0.00           C
ATOM   2948  C   GLU A 906     177.761 179.324 228.574  1.00  0.00           C
ATOM   2949  O   GLU A 906     177.157 178.420 227.971  1.00  0.00           O
ATOM   2950  CB  GLU A 906     180.149 180.007 228.337  1.00  0.00           C
ATOM   2951  CG  GLU A 906     180.631 178.564 228.368  1.00  0.00           C
ATOM   2952  CD  GLU A 906     180.928 178.016 227.000  1.00  0.00           C
ATOM   2953  OE1 GLU A 906     180.866 178.765 226.055  1.00  0.00           O
ATOM   2954  OE2 GLU A 906     181.217 176.847 226.899  1.00  0.00           O
ATOM   2955  H   GLU A 906     178.999 182.269 228.243  1.00  0.00           H
ATOM   2956  HA  GLU A 906     178.709 179.807 226.750  1.00  0.00           H
ATOM   2957 1HB  GLU A 906     180.858 180.584 227.742  1.00  0.00           H
ATOM   2958 2HB  GLU A 906     180.186 180.394 229.355  1.00  0.00           H
ATOM   2959 1HG  GLU A 906     181.535 178.506 228.974  1.00  0.00           H
ATOM   2960 2HG  GLU A 906     179.869 177.948 228.843  1.00  0.00           H
ATOM   2961  N   PRO A 907     177.537 179.521 229.892  1.00  0.00           N
ATOM   2962  CA  PRO A 907     176.528 178.679 230.558  1.00  0.00           C
ATOM   2963  C   PRO A 907     175.110 178.926 230.075  1.00  0.00           C
ATOM   2964  O   PRO A 907     174.272 178.025 230.183  1.00  0.00           O
ATOM   2965  CB  PRO A 907     176.678 179.076 232.029  1.00  0.00           C
ATOM   2966  CG  PRO A 907     177.208 180.468 231.981  1.00  0.00           C
ATOM   2967  CD  PRO A 907     178.168 180.463 230.821  1.00  0.00           C
ATOM   2968  HA  PRO A 907     176.781 177.620 230.403  1.00  0.00           H
ATOM   2969 1HB  PRO A 907     175.706 179.006 232.540  1.00  0.00           H
ATOM   2970 2HB  PRO A 907     177.359 178.377 232.539  1.00  0.00           H
ATOM   2971 1HG  PRO A 907     176.384 181.183 231.847  1.00  0.00           H
ATOM   2972 2HG  PRO A 907     177.697 180.722 232.934  1.00  0.00           H
ATOM   2973 1HD  PRO A 907     178.226 181.473 230.389  1.00  0.00           H
ATOM   2974 2HD  PRO A 907     179.158 180.130 231.164  1.00  0.00           H
ATOM   2975  N   TYR A 908     174.817 180.110 229.542  1.00  0.00           N
ATOM   2976  CA  TYR A 908     173.495 180.390 229.009  1.00  0.00           C
ATOM   2977  C   TYR A 908     173.213 179.670 227.699  1.00  0.00           C
ATOM   2978  O   TYR A 908     172.061 179.294 227.453  1.00  0.00           O
ATOM   2979  CB  TYR A 908     173.320 181.899 228.820  1.00  0.00           C
ATOM   2980  CG  TYR A 908     173.198 182.667 230.117  1.00  0.00           C
ATOM   2981  CD1 TYR A 908     173.540 182.060 231.317  1.00  0.00           C
ATOM   2982  CD2 TYR A 908     172.745 183.977 230.108  1.00  0.00           C
ATOM   2983  CE1 TYR A 908     173.429 182.761 232.502  1.00  0.00           C
ATOM   2984  CE2 TYR A 908     172.634 184.679 231.293  1.00  0.00           C
ATOM   2985  CZ  TYR A 908     172.974 184.075 232.486  1.00  0.00           C
ATOM   2986  OH  TYR A 908     172.864 184.773 233.666  1.00  0.00           O
ATOM   2987  H   TYR A 908     175.525 180.829 229.506  1.00  0.00           H
ATOM   2988  HA  TYR A 908     172.751 180.034 229.722  1.00  0.00           H
ATOM   2989 1HB  TYR A 908     174.171 182.298 228.266  1.00  0.00           H
ATOM   2990 2HB  TYR A 908     172.426 182.090 228.227  1.00  0.00           H
ATOM   2991  HD1 TYR A 908     173.896 181.029 231.325  1.00  0.00           H
ATOM   2992  HD2 TYR A 908     172.476 184.454 229.165  1.00  0.00           H
ATOM   2993  HE1 TYR A 908     173.698 182.284 233.444  1.00  0.00           H
ATOM   2994  HE2 TYR A 908     172.277 185.709 231.285  1.00  0.00           H
ATOM   2995  HH  TYR A 908     172.478 185.635 233.492  1.00  0.00           H
ATOM   2996  N   LEU A 909     174.223 179.465 226.852  1.00  0.00           N
ATOM   2997  CA  LEU A 909     173.982 178.722 225.620  1.00  0.00           C
ATOM   2998  C   LEU A 909     174.393 177.270 225.780  1.00  0.00           C
ATOM   2999  O   LEU A 909     174.087 176.433 224.925  1.00  0.00           O
ATOM   3000  CB  LEU A 909     174.753 179.355 224.454  1.00  0.00           C
ATOM   3001  CG  LEU A 909     174.394 180.811 224.131  1.00  0.00           C
ATOM   3002  CD1 LEU A 909     175.332 181.339 223.055  1.00  0.00           C
ATOM   3003  CD2 LEU A 909     172.943 180.887 223.678  1.00  0.00           C
ATOM   3004  H   LEU A 909     175.151 179.812 227.044  1.00  0.00           H
ATOM   3005  HA  LEU A 909     172.917 178.761 225.394  1.00  0.00           H
ATOM   3006 1HB  LEU A 909     175.817 179.319 224.682  1.00  0.00           H
ATOM   3007 2HB  LEU A 909     174.574 178.762 223.557  1.00  0.00           H
ATOM   3008  HG  LEU A 909     174.528 181.425 225.022  1.00  0.00           H
ATOM   3009 1HD1 LEU A 909     175.077 182.374 222.825  1.00  0.00           H
ATOM   3010 2HD1 LEU A 909     176.361 181.290 223.413  1.00  0.00           H
ATOM   3011 3HD1 LEU A 909     175.232 180.733 222.155  1.00  0.00           H
ATOM   3012 1HD2 LEU A 909     172.688 181.923 223.449  1.00  0.00           H
ATOM   3013 2HD2 LEU A 909     172.808 180.275 222.786  1.00  0.00           H
ATOM   3014 3HD2 LEU A 909     172.294 180.521 224.472  1.00  0.00           H
ATOM   3015  N   ALA A 910     175.087 176.948 226.876  1.00  0.00           N
ATOM   3016  CA  ALA A 910     175.583 175.594 227.099  1.00  0.00           C
ATOM   3017  C   ALA A 910     176.450 175.159 225.922  1.00  0.00           C
ATOM   3018  O   ALA A 910     177.415 175.833 225.573  1.00  0.00           O
ATOM   3019  CB  ALA A 910     174.416 174.631 227.310  1.00  0.00           C
ATOM   3020  H   ALA A 910     175.272 177.661 227.567  1.00  0.00           H
ATOM   3021  HA  ALA A 910     176.195 175.603 228.001  1.00  0.00           H
ATOM   3022 1HB  ALA A 910     174.800 173.624 227.476  1.00  0.00           H
ATOM   3023 2HB  ALA A 910     173.836 174.945 228.178  1.00  0.00           H
ATOM   3024 3HB  ALA A 910     173.777 174.634 226.428  1.00  0.00           H
ATOM   3025  N   MET A 911     176.096 174.029 225.323  1.00  0.00           N
ATOM   3026  CA  MET A 911     176.850 173.494 224.193  1.00  0.00           C
ATOM   3027  C   MET A 911     178.285 173.172 224.589  1.00  0.00           C
ATOM   3028  O   MET A 911     179.211 173.346 223.796  1.00  0.00           O
ATOM   3029  CB  MET A 911     176.829 174.483 223.029  1.00  0.00           C
ATOM   3030  CG  MET A 911     175.458 174.685 222.398  1.00  0.00           C
ATOM   3031  SD  MET A 911     175.463 175.950 221.113  1.00  0.00           S
ATOM   3032  CE  MET A 911     176.404 175.128 219.831  1.00  0.00           C
ATOM   3033  H   MET A 911     175.286 173.526 225.656  1.00  0.00           H
ATOM   3034  HA  MET A 911     176.380 172.565 223.872  1.00  0.00           H
ATOM   3035 1HB  MET A 911     177.185 175.454 223.370  1.00  0.00           H
ATOM   3036 2HB  MET A 911     177.509 174.141 222.248  1.00  0.00           H
ATOM   3037 1HG  MET A 911     175.119 173.747 221.958  1.00  0.00           H
ATOM   3038 2HG  MET A 911     174.743 174.977 223.167  1.00  0.00           H
ATOM   3039 1HE  MET A 911     176.494 175.786 218.967  1.00  0.00           H
ATOM   3040 2HE  MET A 911     177.398 174.885 220.208  1.00  0.00           H
ATOM   3041 3HE  MET A 911     175.893 174.210 219.537  1.00  0.00           H
ATOM   3042  N   PHE A 912     178.461 172.702 225.819  1.00  0.00           N
ATOM   3043  CA  PHE A 912     179.756 172.209 226.269  1.00  0.00           C
ATOM   3044  C   PHE A 912     179.577 171.106 227.305  1.00  0.00           C
ATOM   3045  O   PHE A 912     178.494 170.934 227.860  1.00  0.00           O
ATOM   3046  CB  PHE A 912     180.589 173.348 226.860  1.00  0.00           C
ATOM   3047  CG  PHE A 912     180.067 173.864 228.171  1.00  0.00           C
ATOM   3048  CD1 PHE A 912     180.459 173.282 229.368  1.00  0.00           C
ATOM   3049  CD2 PHE A 912     179.183 174.931 228.210  1.00  0.00           C
ATOM   3050  CE1 PHE A 912     179.979 173.757 230.574  1.00  0.00           C
ATOM   3051  CE2 PHE A 912     178.702 175.408 229.414  1.00  0.00           C
ATOM   3052  CZ  PHE A 912     179.101 174.819 230.597  1.00  0.00           C
ATOM   3053  H   PHE A 912     177.680 172.686 226.458  1.00  0.00           H
ATOM   3054  HA  PHE A 912     180.288 171.800 225.409  1.00  0.00           H
ATOM   3055 1HB  PHE A 912     181.613 173.007 227.013  1.00  0.00           H
ATOM   3056 2HB  PHE A 912     180.622 174.178 226.156  1.00  0.00           H
ATOM   3057  HD1 PHE A 912     181.154 172.443 229.349  1.00  0.00           H
ATOM   3058  HD2 PHE A 912     178.867 175.395 227.275  1.00  0.00           H
ATOM   3059  HE1 PHE A 912     180.295 173.290 231.507  1.00  0.00           H
ATOM   3060  HE2 PHE A 912     178.008 176.247 229.431  1.00  0.00           H
ATOM   3061  HZ  PHE A 912     178.721 175.193 231.547  1.00  0.00           H
ATOM   3062  N   GLY A 913     180.649 170.363 227.564  1.00  0.00           N
ATOM   3063  CA  GLY A 913     180.622 169.299 228.561  1.00  0.00           C
ATOM   3064  C   GLY A 913     179.628 168.206 228.196  1.00  0.00           C
ATOM   3065  O   GLY A 913     179.687 167.638 227.106  1.00  0.00           O
ATOM   3066  H   GLY A 913     181.504 170.540 227.056  1.00  0.00           H
ATOM   3067 1HA  GLY A 913     181.617 168.865 228.657  1.00  0.00           H
ATOM   3068 2HA  GLY A 913     180.358 169.717 229.532  1.00  0.00           H
ATOM   3069  N   GLN A 914     178.713 167.914 229.115  1.00  0.00           N
ATOM   3070  CA  GLN A 914     177.705 166.885 228.894  1.00  0.00           C
ATOM   3071  C   GLN A 914     176.674 167.357 227.877  1.00  0.00           C
ATOM   3072  O   GLN A 914     176.375 168.548 227.789  1.00  0.00           O
ATOM   3073  CB  GLN A 914     177.016 166.514 230.210  1.00  0.00           C
ATOM   3074  CG  GLN A 914     175.965 165.424 230.076  1.00  0.00           C
ATOM   3075  CD  GLN A 914     176.538 164.134 229.521  1.00  0.00           C
ATOM   3076  OE1 GLN A 914     176.580 163.929 228.305  1.00  0.00           O
ATOM   3077  NE2 GLN A 914     176.982 163.254 230.411  1.00  0.00           N
ATOM   3078  H   GLN A 914     178.717 168.419 229.990  1.00  0.00           H
ATOM   3079  HA  GLN A 914     178.196 165.997 228.497  1.00  0.00           H
ATOM   3080 1HB  GLN A 914     177.762 166.175 230.928  1.00  0.00           H
ATOM   3081 2HB  GLN A 914     176.534 167.396 230.630  1.00  0.00           H
ATOM   3082 1HG  GLN A 914     175.545 165.217 231.060  1.00  0.00           H
ATOM   3083 2HG  GLN A 914     175.183 165.770 229.400  1.00  0.00           H
ATOM   3084 1HE2 GLN A 914     177.370 162.384 230.105  1.00  0.00           H
ATOM   3085 2HE2 GLN A 914     176.929 163.460 231.389  1.00  0.00           H
ATOM   3086  N   VAL A 915     176.132 166.416 227.109  1.00  0.00           N
ATOM   3087  CA  VAL A 915     175.197 166.745 226.038  1.00  0.00           C
ATOM   3088  C   VAL A 915     173.836 167.129 226.606  1.00  0.00           C
ATOM   3089  O   VAL A 915     173.409 168.277 226.491  1.00  0.00           O
ATOM   3090  CB  VAL A 915     175.034 165.549 225.081  1.00  0.00           C
ATOM   3091  CG1 VAL A 915     173.950 165.834 224.053  1.00  0.00           C
ATOM   3092  CG2 VAL A 915     176.359 165.247 224.399  1.00  0.00           C
ATOM   3093  H   VAL A 915     176.375 165.449 227.271  1.00  0.00           H
ATOM   3094  HA  VAL A 915     175.598 167.589 225.476  1.00  0.00           H
ATOM   3095  HB  VAL A 915     174.713 164.678 225.654  1.00  0.00           H
ATOM   3096 1HG1 VAL A 915     173.847 164.978 223.385  1.00  0.00           H
ATOM   3097 2HG1 VAL A 915     173.002 166.011 224.562  1.00  0.00           H
ATOM   3098 3HG1 VAL A 915     174.221 166.715 223.472  1.00  0.00           H
ATOM   3099 1HG2 VAL A 915     176.237 164.400 223.724  1.00  0.00           H
ATOM   3100 2HG2 VAL A 915     176.683 166.120 223.831  1.00  0.00           H
ATOM   3101 3HG2 VAL A 915     177.110 165.006 225.152  1.00  0.00           H
ATOM   3102  N   PRO A 916     172.873 166.175 227.416  1.00  0.00           N
ATOM   3103  CA  PRO A 916     171.623 166.712 227.940  1.00  0.00           C
ATOM   3104  C   PRO A 916     171.907 167.591 229.151  1.00  0.00           C
ATOM   3105  O   PRO A 916     170.983 168.112 229.782  1.00  0.00           O
ATOM   3106  CB  PRO A 916     170.828 165.458 228.317  1.00  0.00           C
ATOM   3107  CG  PRO A 916     171.873 164.458 228.677  1.00  0.00           C
ATOM   3108  CD  PRO A 916     172.988 164.712 227.698  1.00  0.00           C
ATOM   3109  HA  PRO A 916     171.111 167.276 227.145  1.00  0.00           H
ATOM   3110 1HB  PRO A 916     170.146 165.682 229.150  1.00  0.00           H
ATOM   3111 2HB  PRO A 916     170.205 165.138 227.468  1.00  0.00           H
ATOM   3112 1HG  PRO A 916     172.186 164.596 229.722  1.00  0.00           H
ATOM   3113 2HG  PRO A 916     171.465 163.439 228.599  1.00  0.00           H
ATOM   3114 1HD  PRO A 916     173.952 164.467 228.168  1.00  0.00           H
ATOM   3115 2HD  PRO A 916     172.830 164.104 226.795  1.00  0.00           H
ATOM   3116  N   SER A 917     173.182 167.753 229.475  1.00  0.00           N
ATOM   3117  CA  SER A 917     173.584 168.487 230.669  1.00  0.00           C
ATOM   3118  C   SER A 917     173.000 167.816 231.904  1.00  0.00           C
ATOM   3119  O   SER A 917     172.481 168.483 232.797  1.00  0.00           O
ATOM   3120  CB  SER A 917     173.122 169.929 230.590  1.00  0.00           C
ATOM   3121  OG  SER A 917     173.838 170.736 231.483  1.00  0.00           O
ATOM   3122  H   SER A 917     173.893 167.357 228.878  1.00  0.00           H
ATOM   3123  HA  SER A 917     174.673 168.474 230.733  1.00  0.00           H
ATOM   3124 1HB  SER A 917     173.257 170.299 229.573  1.00  0.00           H
ATOM   3125 2HB  SER A 917     172.059 169.983 230.819  1.00  0.00           H
ATOM   3126  HG  SER A 917     174.330 170.134 232.047  1.00  0.00           H
ATOM   3127  N   ASP A 918     173.187 166.388 231.982  1.00  0.00           N
ATOM   3128  CA  ASP A 918     172.678 165.773 233.203  1.00  0.00           C
ATOM   3129  C   ASP A 918     173.766 164.988 233.919  1.00  0.00           C
ATOM   3130  O   ASP A 918     174.160 165.325 235.037  1.00  0.00           O
ATOM   3131  CB  ASP A 918     171.499 164.848 232.888  1.00  0.00           C
ATOM   3132  CG  ASP A 918     170.268 165.602 232.406  1.00  0.00           C
ATOM   3133  OD1 ASP A 918     170.233 166.801 232.554  1.00  0.00           O
ATOM   3134  OD2 ASP A 918     169.373 164.972 231.894  1.00  0.00           O
ATOM   3135  H   ASP A 918     173.625 165.806 231.284  1.00  0.00           H
ATOM   3136  HA  ASP A 918     172.332 166.562 233.870  1.00  0.00           H
ATOM   3137 1HB  ASP A 918     171.793 164.133 232.120  1.00  0.00           H
ATOM   3138 2HB  ASP A 918     171.234 164.280 233.780  1.00  0.00           H
ATOM   3139  N   VAL A 919     174.253 163.935 233.272  1.00  0.00           N
ATOM   3140  CA  VAL A 919     175.181 163.006 233.907  1.00  0.00           C
ATOM   3141  C   VAL A 919     176.567 163.630 234.001  1.00  0.00           C
ATOM   3142  O   VAL A 919     177.186 163.942 232.984  1.00  0.00           O
ATOM   3143  CB  VAL A 919     175.260 161.690 233.112  1.00  0.00           C
ATOM   3144  CG1 VAL A 919     176.280 160.750 233.737  1.00  0.00           C
ATOM   3145  CG2 VAL A 919     173.888 161.036 233.055  1.00  0.00           C
ATOM   3146  H   VAL A 919     173.974 163.773 232.314  1.00  0.00           H
ATOM   3147  HA  VAL A 919     174.816 162.785 234.911  1.00  0.00           H
ATOM   3148  HB  VAL A 919     175.601 161.907 232.099  1.00  0.00           H
ATOM   3149 1HG1 VAL A 919     176.323 159.825 233.161  1.00  0.00           H
ATOM   3150 2HG1 VAL A 919     177.261 161.224 233.734  1.00  0.00           H
ATOM   3151 3HG1 VAL A 919     175.988 160.525 234.762  1.00  0.00           H
ATOM   3152 1HG2 VAL A 919     173.951 160.106 232.491  1.00  0.00           H
ATOM   3153 2HG2 VAL A 919     173.544 160.823 234.068  1.00  0.00           H
ATOM   3154 3HG2 VAL A 919     173.183 161.709 232.567  1.00  0.00           H
ATOM   3155  N   ASP A 920     177.049 163.806 235.228  1.00  0.00           N
ATOM   3156  CA  ASP A 920     178.346 164.430 235.458  1.00  0.00           C
ATOM   3157  C   ASP A 920     178.386 165.810 234.810  1.00  0.00           C
ATOM   3158  O   ASP A 920     179.458 166.315 234.472  1.00  0.00           O
ATOM   3159  CB  ASP A 920     179.474 163.557 234.903  1.00  0.00           C
ATOM   3160  CG  ASP A 920     179.558 162.196 235.579  1.00  0.00           C
ATOM   3161  OD1 ASP A 920     179.612 162.156 236.786  1.00  0.00           O
ATOM   3162  OD2 ASP A 920     179.566 161.209 234.883  1.00  0.00           O
ATOM   3163  H   ASP A 920     176.501 163.501 236.020  1.00  0.00           H
ATOM   3164  HA  ASP A 920     178.490 164.541 236.533  1.00  0.00           H
ATOM   3165 1HB  ASP A 920     179.326 163.407 233.833  1.00  0.00           H
ATOM   3166 2HB  ASP A 920     180.428 164.070 235.032  1.00  0.00           H
ATOM   3167  N   SER A 921     177.216 166.413 234.636  1.00  0.00           N
ATOM   3168  CA  SER A 921     177.115 167.737 234.033  1.00  0.00           C
ATOM   3169  C   SER A 921     177.621 168.804 234.995  1.00  0.00           C
ATOM   3170  O   SER A 921     177.572 168.626 236.211  1.00  0.00           O
ATOM   3171  CB  SER A 921     175.679 168.029 233.643  1.00  0.00           C
ATOM   3172  OG  SER A 921     175.499 169.393 233.377  1.00  0.00           O
ATOM   3173  H   SER A 921     176.373 165.940 234.929  1.00  0.00           H
ATOM   3174  HA  SER A 921     177.732 167.756 233.134  1.00  0.00           H
ATOM   3175 1HB  SER A 921     175.416 167.446 232.761  1.00  0.00           H
ATOM   3176 2HB  SER A 921     175.013 167.723 234.449  1.00  0.00           H
ATOM   3177  HG  SER A 921     175.704 169.852 234.196  1.00  0.00           H
ATOM   3178  N   THR A 922     178.090 169.675 234.383  1.00  0.00           N
ATOM   3179  CA  THR A 922     178.348 170.968 235.008  1.00  0.00           C
ATOM   3180  C   THR A 922     177.169 171.430 235.856  1.00  0.00           C
ATOM   3181  O   THR A 922     176.023 171.079 235.585  1.00  0.00           O
ATOM   3182  CB  THR A 922     178.669 172.038 233.948  1.00  0.00           C
ATOM   3183  OG1 THR A 922     179.021 173.267 234.597  1.00  0.00           O
ATOM   3184  CG2 THR A 922     177.467 172.272 233.045  1.00  0.00           C
ATOM   3185  H   THR A 922     178.324 169.545 233.408  1.00  0.00           H
ATOM   3186  HA  THR A 922     179.209 170.867 235.667  1.00  0.00           H
ATOM   3187  HB  THR A 922     179.512 171.708 233.342  1.00  0.00           H
ATOM   3188  HG1 THR A 922     179.380 173.077 235.467  1.00  0.00           H
ATOM   3189 1HG2 THR A 922     177.712 173.031 232.302  1.00  0.00           H
ATOM   3190 2HG2 THR A 922     177.204 171.342 232.542  1.00  0.00           H
ATOM   3191 3HG2 THR A 922     176.623 172.611 233.644  1.00  0.00           H
ATOM   3192  N   THR A 923     177.463 172.222 236.884  1.00  0.00           N
ATOM   3193  CA  THR A 923     176.430 172.709 237.791  1.00  0.00           C
ATOM   3194  C   THR A 923     175.289 173.367 237.031  1.00  0.00           C
ATOM   3195  O   THR A 923     175.500 173.984 235.989  1.00  0.00           O
ATOM   3196  CB  THR A 923     177.013 173.705 238.810  1.00  0.00           C
ATOM   3197  OG1 THR A 923     176.026 174.007 239.805  1.00  0.00           O
ATOM   3198  CG2 THR A 923     177.438 174.990 238.116  1.00  0.00           C
ATOM   3199  H   THR A 923     178.423 172.494 237.040  1.00  0.00           H
ATOM   3200  HA  THR A 923     176.021 171.858 238.337  1.00  0.00           H
ATOM   3201  HB  THR A 923     177.879 173.260 239.300  1.00  0.00           H
ATOM   3202  HG1 THR A 923     176.392 173.843 240.678  1.00  0.00           H
ATOM   3203 1HG2 THR A 923     177.848 175.682 238.852  1.00  0.00           H
ATOM   3204 2HG2 THR A 923     178.197 174.765 237.367  1.00  0.00           H
ATOM   3205 3HG2 THR A 923     176.575 175.445 237.633  1.00  0.00           H
ATOM   3206  N   TYR A 924     174.077 173.230 237.559  1.00  0.00           N
ATOM   3207  CA  TYR A 924     172.887 173.745 236.894  1.00  0.00           C
ATOM   3208  C   TYR A 924     171.820 174.181 237.890  1.00  0.00           C
ATOM   3209  O   TYR A 924     171.950 173.945 239.090  1.00  0.00           O
ATOM   3210  CB  TYR A 924     172.317 172.694 235.939  1.00  0.00           C
ATOM   3211  CG  TYR A 924     171.866 171.425 236.627  1.00  0.00           C
ATOM   3212  CD1 TYR A 924     170.516 171.203 236.858  1.00  0.00           C
ATOM   3213  CD2 TYR A 924     172.802 170.483 237.028  1.00  0.00           C
ATOM   3214  CE1 TYR A 924     170.104 170.044 237.486  1.00  0.00           C
ATOM   3215  CE2 TYR A 924     172.390 169.324 237.657  1.00  0.00           C
ATOM   3216  CZ  TYR A 924     171.047 169.104 237.886  1.00  0.00           C
ATOM   3217  OH  TYR A 924     170.637 167.949 238.512  1.00  0.00           O
ATOM   3218  H   TYR A 924     173.979 172.755 238.445  1.00  0.00           H
ATOM   3219  HA  TYR A 924     173.168 174.628 236.317  1.00  0.00           H
ATOM   3220 1HB  TYR A 924     171.464 173.113 235.404  1.00  0.00           H
ATOM   3221 2HB  TYR A 924     173.070 172.430 235.197  1.00  0.00           H
ATOM   3222  HD1 TYR A 924     169.780 171.943 236.542  1.00  0.00           H
ATOM   3223  HD2 TYR A 924     173.863 170.658 236.848  1.00  0.00           H
ATOM   3224  HE1 TYR A 924     169.044 169.870 237.667  1.00  0.00           H
ATOM   3225  HE2 TYR A 924     173.126 168.584 237.973  1.00  0.00           H
ATOM   3226  HH  TYR A 924     171.362 167.320 238.529  1.00  0.00           H
ATOM   3227  N   ASP A 925     170.771 174.818 237.383  1.00  0.00           N
ATOM   3228  CA  ASP A 925     169.733 175.379 238.241  1.00  0.00           C
ATOM   3229  C   ASP A 925     168.830 174.290 238.809  1.00  0.00           C
ATOM   3230  O   ASP A 925     168.766 173.186 238.269  1.00  0.00           O
ATOM   3231  CB  ASP A 925     168.890 176.394 237.465  1.00  0.00           C
ATOM   3232  CG  ASP A 925     168.010 177.247 238.368  1.00  0.00           C
ATOM   3233  OD1 ASP A 925     168.027 177.032 239.557  1.00  0.00           O
ATOM   3234  OD2 ASP A 925     167.329 178.106 237.861  1.00  0.00           O
ATOM   3235  H   ASP A 925     170.689 174.918 236.382  1.00  0.00           H
ATOM   3236  HA  ASP A 925     170.212 175.890 239.076  1.00  0.00           H
ATOM   3237 1HB  ASP A 925     169.546 177.052 236.894  1.00  0.00           H
ATOM   3238 2HB  ASP A 925     168.253 175.869 236.752  1.00  0.00           H
ATOM   3239  N   PHE A 926     168.260 174.624 239.964  1.00  0.00           N
ATOM   3240  CA  PHE A 926     167.243 173.909 240.726  1.00  0.00           C
ATOM   3241  C   PHE A 926     166.129 174.852 241.166  1.00  0.00           C
ATOM   3242  O   PHE A 926     165.754 174.885 242.336  1.00  0.00           O
ATOM   3243  CB  PHE A 926     167.865 173.237 241.952  1.00  0.00           C
ATOM   3244  CG  PHE A 926     168.970 172.275 241.620  1.00  0.00           C
ATOM   3245  CD1 PHE A 926     170.299 172.646 241.763  1.00  0.00           C
ATOM   3246  CD2 PHE A 926     168.683 170.997 241.163  1.00  0.00           C
ATOM   3247  CE1 PHE A 926     171.316 171.761 241.458  1.00  0.00           C
ATOM   3248  CE2 PHE A 926     169.698 170.111 240.858  1.00  0.00           C
ATOM   3249  CZ  PHE A 926     171.016 170.494 241.006  1.00  0.00           C
ATOM   3250  H   PHE A 926     168.614 175.501 240.319  1.00  0.00           H
ATOM   3251  HA  PHE A 926     166.811 173.137 240.088  1.00  0.00           H
ATOM   3252 1HB  PHE A 926     168.267 173.998 242.619  1.00  0.00           H
ATOM   3253 2HB  PHE A 926     167.095 172.695 242.499  1.00  0.00           H
ATOM   3254  HD1 PHE A 926     170.536 173.648 242.121  1.00  0.00           H
ATOM   3255  HD2 PHE A 926     167.642 170.695 241.046  1.00  0.00           H
ATOM   3256  HE1 PHE A 926     172.356 172.066 241.575  1.00  0.00           H
ATOM   3257  HE2 PHE A 926     169.459 169.109 240.501  1.00  0.00           H
ATOM   3258  HZ  PHE A 926     171.817 169.797 240.764  1.00  0.00           H
ATOM   3259  N   SER A 927     165.604 175.620 240.216  1.00  0.00           N
ATOM   3260  CA  SER A 927     164.533 176.567 240.502  1.00  0.00           C
ATOM   3261  C   SER A 927     164.922 177.438 241.691  1.00  0.00           C
ATOM   3262  O   SER A 927     164.119 177.663 242.594  1.00  0.00           O
ATOM   3263  CB  SER A 927     163.238 175.834 240.791  1.00  0.00           C
ATOM   3264  OG  SER A 927     162.857 175.038 239.702  1.00  0.00           O
ATOM   3265  H   SER A 927     165.956 175.546 239.273  1.00  0.00           H
ATOM   3266  HA  SER A 927     164.386 177.199 239.626  1.00  0.00           H
ATOM   3267 1HB  SER A 927     163.362 175.209 241.675  1.00  0.00           H
ATOM   3268 2HB  SER A 927     162.452 176.556 241.009  1.00  0.00           H
ATOM   3269  HG  SER A 927     162.061 175.440 239.346  1.00  0.00           H
ATOM   3270  N   HIS A 928     166.157 177.927 241.680  1.00  0.00           N
ATOM   3271  CA  HIS A 928     166.657 178.771 242.760  1.00  0.00           C
ATOM   3272  C   HIS A 928     165.782 180.003 242.963  1.00  0.00           C
ATOM   3273  O   HIS A 928     165.705 180.548 244.062  1.00  0.00           O
ATOM   3274  CB  HIS A 928     168.099 179.207 242.478  1.00  0.00           C
ATOM   3275  CG  HIS A 928     169.101 178.105 242.628  1.00  0.00           C
ATOM   3276  ND1 HIS A 928     169.354 177.188 241.629  1.00  0.00           N
ATOM   3277  CD2 HIS A 928     169.911 177.771 243.660  1.00  0.00           C
ATOM   3278  CE1 HIS A 928     170.279 176.338 242.040  1.00  0.00           C
ATOM   3279  NE2 HIS A 928     170.633 176.670 243.268  1.00  0.00           N
ATOM   3280  H   HIS A 928     166.764 177.708 240.904  1.00  0.00           H
ATOM   3281  HA  HIS A 928     166.649 178.210 243.694  1.00  0.00           H
ATOM   3282 1HB  HIS A 928     168.169 179.596 241.462  1.00  0.00           H
ATOM   3283 2HB  HIS A 928     168.375 180.013 243.157  1.00  0.00           H
ATOM   3284  HD1 HIS A 928     168.972 177.201 240.704  1.00  0.00           H
ATOM   3285  HD2 HIS A 928     170.062 178.198 244.651  1.00  0.00           H
ATOM   3286  HE1 HIS A 928     170.621 175.533 241.390  1.00  0.00           H
ATOM   3287  N   CYS A 929     165.125 180.438 241.891  1.00  0.00           N
ATOM   3288  CA  CYS A 929     164.387 181.693 241.903  1.00  0.00           C
ATOM   3289  C   CYS A 929     162.992 181.499 242.481  1.00  0.00           C
ATOM   3290  O   CYS A 929     162.267 182.467 242.720  1.00  0.00           O
ATOM   3291  CB  CYS A 929     164.276 182.266 240.490  1.00  0.00           C
ATOM   3292  SG  CYS A 929     163.325 181.235 239.348  1.00  0.00           S
ATOM   3293  H   CYS A 929     165.138 179.883 241.048  1.00  0.00           H
ATOM   3294  HA  CYS A 929     164.928 182.406 242.525  1.00  0.00           H
ATOM   3295 1HB  CYS A 929     163.803 183.248 240.531  1.00  0.00           H
ATOM   3296 2HB  CYS A 929     165.273 182.400 240.072  1.00  0.00           H
ATOM   3297  HG  CYS A 929     163.639 181.917 238.251  1.00  0.00           H
ATOM   3298  N   THR A 930     162.621 180.243 242.705  1.00  0.00           N
ATOM   3299  CA  THR A 930     161.325 179.920 243.290  1.00  0.00           C
ATOM   3300  C   THR A 930     161.515 179.118 244.567  1.00  0.00           C
ATOM   3301  O   THR A 930     162.635 178.970 245.058  1.00  0.00           O
ATOM   3302  CB  THR A 930     160.442 179.134 242.303  1.00  0.00           C
ATOM   3303  OG1 THR A 930     160.965 177.809 242.142  1.00  0.00           O
ATOM   3304  CG2 THR A 930     160.403 179.828 240.951  1.00  0.00           C
ATOM   3305  H   THR A 930     163.253 179.493 242.466  1.00  0.00           H
ATOM   3306  HA  THR A 930     160.813 180.852 243.535  1.00  0.00           H
ATOM   3307  HB  THR A 930     159.428 179.064 242.698  1.00  0.00           H
ATOM   3308  HG1 THR A 930     160.835 177.523 241.234  1.00  0.00           H
ATOM   3309 1HG2 THR A 930     159.775 179.258 240.267  1.00  0.00           H
ATOM   3310 2HG2 THR A 930     159.995 180.832 241.069  1.00  0.00           H
ATOM   3311 3HG2 THR A 930     161.413 179.893 240.546  1.00  0.00           H
ATOM   3312  N   PHE A 931     160.415 178.597 245.103  1.00  0.00           N
ATOM   3313  CA  PHE A 931     160.448 177.865 246.366  1.00  0.00           C
ATOM   3314  C   PHE A 931     160.753 176.395 246.107  1.00  0.00           C
ATOM   3315  O   PHE A 931     160.863 175.605 247.044  1.00  0.00           O
ATOM   3316  CB  PHE A 931     159.117 178.001 247.108  1.00  0.00           C
ATOM   3317  CG  PHE A 931     158.839 179.392 247.603  1.00  0.00           C
ATOM   3318  CD1 PHE A 931     158.219 180.324 246.784  1.00  0.00           C
ATOM   3319  CD2 PHE A 931     159.196 179.771 248.888  1.00  0.00           C
ATOM   3320  CE1 PHE A 931     157.962 181.603 247.239  1.00  0.00           C
ATOM   3321  CE2 PHE A 931     158.940 181.048 249.346  1.00  0.00           C
ATOM   3322  CZ  PHE A 931     158.322 181.966 248.519  1.00  0.00           C
ATOM   3323  H   PHE A 931     159.533 178.711 244.625  1.00  0.00           H
ATOM   3324  HA  PHE A 931     161.237 178.289 246.990  1.00  0.00           H
ATOM   3325 1HB  PHE A 931     158.302 177.705 246.449  1.00  0.00           H
ATOM   3326 2HB  PHE A 931     159.108 177.327 247.963  1.00  0.00           H
ATOM   3327  HD1 PHE A 931     157.933 180.037 245.772  1.00  0.00           H
ATOM   3328  HD2 PHE A 931     159.684 179.046 249.540  1.00  0.00           H
ATOM   3329  HE1 PHE A 931     157.474 182.326 246.585  1.00  0.00           H
ATOM   3330  HE2 PHE A 931     159.225 181.334 250.358  1.00  0.00           H
ATOM   3331  HZ  PHE A 931     158.121 182.974 248.878  1.00  0.00           H
ATOM   3332  N   SER A 932     160.895 176.036 244.834  1.00  0.00           N
ATOM   3333  CA  SER A 932     161.137 174.649 244.451  1.00  0.00           C
ATOM   3334  C   SER A 932     162.631 174.376 244.338  1.00  0.00           C
ATOM   3335  O   SER A 932     163.421 175.287 244.089  1.00  0.00           O
ATOM   3336  CB  SER A 932     160.453 174.339 243.134  1.00  0.00           C
ATOM   3337  OG  SER A 932     159.059 174.366 243.273  1.00  0.00           O
ATOM   3338  H   SER A 932     160.833 176.741 244.114  1.00  0.00           H
ATOM   3339  HA  SER A 932     160.721 174.000 245.223  1.00  0.00           H
ATOM   3340 1HB  SER A 932     160.761 175.068 242.385  1.00  0.00           H
ATOM   3341 2HB  SER A 932     160.768 173.357 242.783  1.00  0.00           H
ATOM   3342  HG  SER A 932     158.765 173.459 243.162  1.00  0.00           H
ATOM   3343  N   GLY A 933     163.008 173.117 244.522  1.00  0.00           N
ATOM   3344  CA  GLY A 933     164.396 172.701 244.352  1.00  0.00           C
ATOM   3345  C   GLY A 933     165.297 173.351 245.397  1.00  0.00           C
ATOM   3346  O   GLY A 933     165.051 173.239 246.598  1.00  0.00           O
ATOM   3347  H   GLY A 933     162.316 172.430 244.786  1.00  0.00           H
ATOM   3348 1HA  GLY A 933     164.462 171.616 244.432  1.00  0.00           H
ATOM   3349 2HA  GLY A 933     164.736 172.971 243.354  1.00  0.00           H
ATOM   3350  N   ASN A 934     166.340 174.031 244.934  1.00  0.00           N
ATOM   3351  CA  ASN A 934     167.300 174.664 245.826  1.00  0.00           C
ATOM   3352  C   ASN A 934     167.000 176.150 245.987  1.00  0.00           C
ATOM   3353  O   ASN A 934     167.826 176.997 245.647  1.00  0.00           O
ATOM   3354  CB  ASN A 934     168.717 174.454 245.323  1.00  0.00           C
ATOM   3355  CG  ASN A 934     169.754 174.799 246.356  1.00  0.00           C
ATOM   3356  OD1 ASN A 934     169.603 174.470 247.539  1.00  0.00           O
ATOM   3357  ND2 ASN A 934     170.804 175.455 245.932  1.00  0.00           N
ATOM   3358  H   ASN A 934     166.469 174.111 243.935  1.00  0.00           H
ATOM   3359  HA  ASN A 934     167.210 174.206 246.813  1.00  0.00           H
ATOM   3360 1HB  ASN A 934     168.847 173.412 245.028  1.00  0.00           H
ATOM   3361 2HB  ASN A 934     168.883 175.068 244.439  1.00  0.00           H
ATOM   3362 1HD2 ASN A 934     171.526 175.711 246.575  1.00  0.00           H
ATOM   3363 2HD2 ASN A 934     170.884 175.700 244.967  1.00  0.00           H
ATOM   3364  N   GLU A 935     165.818 176.456 246.506  1.00  0.00           N
ATOM   3365  CA  GLU A 935     165.419 177.840 246.732  1.00  0.00           C
ATOM   3366  C   GLU A 935     166.589 178.623 247.315  1.00  0.00           C
ATOM   3367  O   GLU A 935     167.185 178.215 248.312  1.00  0.00           O
ATOM   3368  CB  GLU A 935     164.214 177.911 247.672  1.00  0.00           C
ATOM   3369  CG  GLU A 935     163.794 179.325 248.050  1.00  0.00           C
ATOM   3370  CD  GLU A 935     162.642 179.354 249.016  1.00  0.00           C
ATOM   3371  OE1 GLU A 935     162.186 178.304 249.399  1.00  0.00           O
ATOM   3372  OE2 GLU A 935     162.218 180.429 249.370  1.00  0.00           O
ATOM   3373  H   GLU A 935     165.178 175.713 246.750  1.00  0.00           H
ATOM   3374  HA  GLU A 935     165.137 178.280 245.775  1.00  0.00           H
ATOM   3375 1HB  GLU A 935     163.359 177.422 247.205  1.00  0.00           H
ATOM   3376 2HB  GLU A 935     164.437 177.371 248.592  1.00  0.00           H
ATOM   3377 1HG  GLU A 935     164.644 179.837 248.500  1.00  0.00           H
ATOM   3378 2HG  GLU A 935     163.518 179.864 247.145  1.00  0.00           H
ATOM   3379  N   SER A 936     166.913 179.748 246.687  1.00  0.00           N
ATOM   3380  CA  SER A 936     167.970 180.621 247.179  1.00  0.00           C
ATOM   3381  C   SER A 936     167.741 182.054 246.717  1.00  0.00           C
ATOM   3382  O   SER A 936     166.990 182.299 245.774  1.00  0.00           O
ATOM   3383  CB  SER A 936     169.323 180.133 246.698  1.00  0.00           C
ATOM   3384  OG  SER A 936     169.481 180.363 245.325  1.00  0.00           O
ATOM   3385  H   SER A 936     166.413 180.004 245.847  1.00  0.00           H
ATOM   3386  HA  SER A 936     167.957 180.600 248.269  1.00  0.00           H
ATOM   3387 1HB  SER A 936     170.111 180.645 247.249  1.00  0.00           H
ATOM   3388 2HB  SER A 936     169.419 179.067 246.904  1.00  0.00           H
ATOM   3389  HG  SER A 936     169.282 181.292 245.188  1.00  0.00           H
ATOM   3390  N   LYS A 937     168.503 183.036 247.356  1.00  0.00           N
ATOM   3391  CA  LYS A 937     168.352 184.428 246.947  1.00  0.00           C
ATOM   3392  C   LYS A 937     168.741 184.621 245.487  1.00  0.00           C
ATOM   3393  O   LYS A 937     168.021 185.263 244.725  1.00  0.00           O
ATOM   3394  CB  LYS A 937     169.192 185.342 247.840  1.00  0.00           C
ATOM   3395  CG  LYS A 937     169.115 186.819 247.477  1.00  0.00           C
ATOM   3396  CD  LYS A 937     169.942 187.667 248.432  1.00  0.00           C
ATOM   3397  CE  LYS A 937     169.898 189.138 248.047  1.00  0.00           C
ATOM   3398  NZ  LYS A 937     170.703 189.980 248.974  1.00  0.00           N
ATOM   3399  H   LYS A 937     169.155 182.807 248.093  1.00  0.00           H
ATOM   3400  HA  LYS A 937     167.302 184.707 247.051  1.00  0.00           H
ATOM   3401 1HB  LYS A 937     168.870 185.235 248.876  1.00  0.00           H
ATOM   3402 2HB  LYS A 937     170.238 185.039 247.789  1.00  0.00           H
ATOM   3403 1HG  LYS A 937     169.487 186.964 246.462  1.00  0.00           H
ATOM   3404 2HG  LYS A 937     168.078 187.150 247.516  1.00  0.00           H
ATOM   3405 1HD  LYS A 937     169.556 187.554 249.446  1.00  0.00           H
ATOM   3406 2HD  LYS A 937     170.977 187.328 248.417  1.00  0.00           H
ATOM   3407 1HE  LYS A 937     170.285 189.261 247.037  1.00  0.00           H
ATOM   3408 2HE  LYS A 937     168.866 189.488 248.063  1.00  0.00           H
ATOM   3409 1HZ  LYS A 937     170.648 190.947 248.685  1.00  0.00           H
ATOM   3410 2HZ  LYS A 937     170.341 189.888 249.913  1.00  0.00           H
ATOM   3411 3HZ  LYS A 937     171.666 189.677 248.954  1.00  0.00           H
ATOM   3412  N   PRO A 938     170.017 184.066 245.030  1.00  0.00           N
ATOM   3413  CA  PRO A 938     170.349 184.244 243.622  1.00  0.00           C
ATOM   3414  C   PRO A 938     169.197 183.818 242.724  1.00  0.00           C
ATOM   3415  O   PRO A 938     168.541 182.806 242.976  1.00  0.00           O
ATOM   3416  CB  PRO A 938     171.571 183.338 243.440  1.00  0.00           C
ATOM   3417  CG  PRO A 938     172.235 183.347 244.775  1.00  0.00           C
ATOM   3418  CD  PRO A 938     171.097 183.325 245.760  1.00  0.00           C
ATOM   3419  HA  PRO A 938     170.608 185.297 243.442  1.00  0.00           H
ATOM   3420 1HB  PRO A 938     171.251 182.332 243.130  1.00  0.00           H
ATOM   3421 2HB  PRO A 938     172.215 183.731 242.640  1.00  0.00           H
ATOM   3422 1HG  PRO A 938     172.899 182.476 244.875  1.00  0.00           H
ATOM   3423 2HG  PRO A 938     172.867 184.242 244.878  1.00  0.00           H
ATOM   3424 1HD  PRO A 938     170.807 182.283 245.963  1.00  0.00           H
ATOM   3425 2HD  PRO A 938     171.404 183.830 246.687  1.00  0.00           H
ATOM   3426  N   LEU A 939     168.953 184.592 241.675  1.00  0.00           N
ATOM   3427  CA  LEU A 939     167.858 184.316 240.753  1.00  0.00           C
ATOM   3428  C   LEU A 939     168.400 183.854 239.405  1.00  0.00           C
ATOM   3429  O   LEU A 939     169.433 184.339 238.944  1.00  0.00           O
ATOM   3430  CB  LEU A 939     166.988 185.566 240.566  1.00  0.00           C
ATOM   3431  CG  LEU A 939     166.439 186.192 241.854  1.00  0.00           C
ATOM   3432  CD1 LEU A 939     165.642 187.443 241.511  1.00  0.00           C
ATOM   3433  CD2 LEU A 939     165.573 185.176 242.584  1.00  0.00           C
ATOM   3434  H   LEU A 939     169.543 185.395 241.511  1.00  0.00           H
ATOM   3435  HA  LEU A 939     167.242 183.522 241.175  1.00  0.00           H
ATOM   3436 1HB  LEU A 939     167.577 186.325 240.053  1.00  0.00           H
ATOM   3437 2HB  LEU A 939     166.138 185.307 239.935  1.00  0.00           H
ATOM   3438  HG  LEU A 939     167.268 186.491 242.496  1.00  0.00           H
ATOM   3439 1HD1 LEU A 939     165.252 187.889 242.426  1.00  0.00           H
ATOM   3440 2HD1 LEU A 939     166.290 188.161 241.007  1.00  0.00           H
ATOM   3441 3HD1 LEU A 939     164.814 187.179 240.855  1.00  0.00           H
ATOM   3442 1HD2 LEU A 939     165.184 185.621 243.500  1.00  0.00           H
ATOM   3443 2HD2 LEU A 939     164.743 184.878 241.944  1.00  0.00           H
ATOM   3444 3HD2 LEU A 939     166.172 184.300 242.833  1.00  0.00           H
ATOM   3445  N   CYS A 940     167.699 182.914 238.779  1.00  0.00           N
ATOM   3446  CA  CYS A 940     168.041 182.469 237.432  1.00  0.00           C
ATOM   3447  C   CYS A 940     167.427 183.369 236.368  1.00  0.00           C
ATOM   3448  O   CYS A 940     166.801 184.381 236.682  1.00  0.00           O
ATOM   3449  CB  CYS A 940     167.567 181.033 237.208  1.00  0.00           C
ATOM   3450  SG  CYS A 940     165.780 180.872 236.977  1.00  0.00           S
ATOM   3451  H   CYS A 940     166.908 182.496 239.249  1.00  0.00           H
ATOM   3452  HA  CYS A 940     169.124 182.500 237.322  1.00  0.00           H
ATOM   3453 1HB  CYS A 940     168.060 180.621 236.327  1.00  0.00           H
ATOM   3454 2HB  CYS A 940     167.854 180.418 238.061  1.00  0.00           H
ATOM   3455  HG  CYS A 940     165.810 179.618 236.535  1.00  0.00           H
ATOM   3456  N   VAL A 941     167.600 182.991 235.107  1.00  0.00           N
ATOM   3457  CA  VAL A 941     167.097 183.783 233.990  1.00  0.00           C
ATOM   3458  C   VAL A 941     165.852 183.140 233.395  1.00  0.00           C
ATOM   3459  O   VAL A 941     165.895 182.000 232.928  1.00  0.00           O
ATOM   3460  CB  VAL A 941     168.175 183.921 232.899  1.00  0.00           C
ATOM   3461  CG1 VAL A 941     167.652 184.752 231.737  1.00  0.00           C
ATOM   3462  CG2 VAL A 941     169.430 184.547 233.488  1.00  0.00           C
ATOM   3463  H   VAL A 941     168.095 182.132 234.917  1.00  0.00           H
ATOM   3464  HA  VAL A 941     166.842 184.778 234.358  1.00  0.00           H
ATOM   3465  HB  VAL A 941     168.411 182.932 232.507  1.00  0.00           H
ATOM   3466 1HG1 VAL A 941     168.427 184.839 230.974  1.00  0.00           H
ATOM   3467 2HG1 VAL A 941     166.776 184.266 231.308  1.00  0.00           H
ATOM   3468 3HG1 VAL A 941     167.381 185.745 232.092  1.00  0.00           H
ATOM   3469 1HG2 VAL A 941     170.188 184.641 232.711  1.00  0.00           H
ATOM   3470 2HG2 VAL A 941     169.192 185.534 233.886  1.00  0.00           H
ATOM   3471 3HG2 VAL A 941     169.810 183.915 234.291  1.00  0.00           H
ATOM   3472  N   GLU A 942     164.746 183.871 233.418  1.00  0.00           N
ATOM   3473  CA  GLU A 942     163.467 183.345 232.958  1.00  0.00           C
ATOM   3474  C   GLU A 942     162.923 184.177 231.804  1.00  0.00           C
ATOM   3475  O   GLU A 942     162.232 185.174 232.019  1.00  0.00           O
ATOM   3476  CB  GLU A 942     162.454 183.318 234.106  1.00  0.00           C
ATOM   3477  CG  GLU A 942     162.924 182.567 235.343  1.00  0.00           C
ATOM   3478  CD  GLU A 942     161.794 182.158 236.246  1.00  0.00           C
ATOM   3479  OE1 GLU A 942     161.179 183.023 236.824  1.00  0.00           O
ATOM   3480  OE2 GLU A 942     161.544 180.982 236.357  1.00  0.00           O
ATOM   3481  H   GLU A 942     164.792 184.819 233.764  1.00  0.00           H
ATOM   3482  HA  GLU A 942     163.619 182.324 232.605  1.00  0.00           H
ATOM   3483 1HB  GLU A 942     162.217 184.339 234.405  1.00  0.00           H
ATOM   3484 2HB  GLU A 942     161.529 182.854 233.764  1.00  0.00           H
ATOM   3485 1HG  GLU A 942     163.464 181.674 235.029  1.00  0.00           H
ATOM   3486 2HG  GLU A 942     163.616 183.199 235.898  1.00  0.00           H
ATOM   3487  N   LEU A 943     163.236 183.764 230.581  1.00  0.00           N
ATOM   3488  CA  LEU A 943     162.909 184.551 229.400  1.00  0.00           C
ATOM   3489  C   LEU A 943     161.469 184.292 228.976  1.00  0.00           C
ATOM   3490  O   LEU A 943     161.213 183.801 227.878  1.00  0.00           O
ATOM   3491  CB  LEU A 943     163.864 184.211 228.249  1.00  0.00           C
ATOM   3492  CG  LEU A 943     163.657 185.009 226.955  1.00  0.00           C
ATOM   3493  CD1 LEU A 943     164.008 186.470 227.198  1.00  0.00           C
ATOM   3494  CD2 LEU A 943     164.517 184.416 225.849  1.00  0.00           C
ATOM   3495  H   LEU A 943     163.713 182.881 230.467  1.00  0.00           H
ATOM   3496  HA  LEU A 943     163.021 185.606 229.646  1.00  0.00           H
ATOM   3497 1HB  LEU A 943     164.886 184.382 228.583  1.00  0.00           H
ATOM   3498 2HB  LEU A 943     163.755 183.154 228.007  1.00  0.00           H
ATOM   3499  HG  LEU A 943     162.607 184.962 226.663  1.00  0.00           H
ATOM   3500 1HD1 LEU A 943     163.860 187.038 226.278  1.00  0.00           H
ATOM   3501 2HD1 LEU A 943     163.364 186.874 227.979  1.00  0.00           H
ATOM   3502 3HD1 LEU A 943     165.049 186.548 227.508  1.00  0.00           H
ATOM   3503 1HD2 LEU A 943     164.369 184.983 224.930  1.00  0.00           H
ATOM   3504 2HD2 LEU A 943     165.567 184.463 226.140  1.00  0.00           H
ATOM   3505 3HD2 LEU A 943     164.233 183.376 225.685  1.00  0.00           H
ATOM   3506  N   ASP A 944     160.529 184.625 229.855  1.00  0.00           N
ATOM   3507  CA  ASP A 944     159.111 184.471 229.558  1.00  0.00           C
ATOM   3508  C   ASP A 944     158.280 185.583 230.182  1.00  0.00           C
ATOM   3509  O   ASP A 944     157.072 185.669 229.960  1.00  0.00           O
ATOM   3510  CB  ASP A 944     158.606 183.114 230.054  1.00  0.00           C
ATOM   3511  CG  ASP A 944     158.628 182.993 231.572  1.00  0.00           C
ATOM   3512  OD1 ASP A 944     159.609 183.376 232.165  1.00  0.00           O
ATOM   3513  OD2 ASP A 944     157.664 182.518 232.124  1.00  0.00           O
ATOM   3514  H   ASP A 944     160.805 184.994 230.754  1.00  0.00           H
ATOM   3515  HA  ASP A 944     158.976 184.520 228.477  1.00  0.00           H
ATOM   3516 1HB  ASP A 944     157.585 182.956 229.706  1.00  0.00           H
ATOM   3517 2HB  ASP A 944     159.223 182.320 229.632  1.00  0.00           H
ATOM   3518  N   GLU A 945     158.933 186.437 230.965  1.00  0.00           N
ATOM   3519  CA  GLU A 945     158.234 187.438 231.760  1.00  0.00           C
ATOM   3520  C   GLU A 945     159.105 188.654 232.040  1.00  0.00           C
ATOM   3521  O   GLU A 945     160.312 188.529 232.256  1.00  0.00           O
ATOM   3522  CB  GLU A 945     157.763 186.828 233.082  1.00  0.00           C
ATOM   3523  CG  GLU A 945     156.914 187.759 233.937  1.00  0.00           C
ATOM   3524  CD  GLU A 945     156.246 187.054 235.083  1.00  0.00           C
ATOM   3525  OE1 GLU A 945     155.630 186.040 234.855  1.00  0.00           O
ATOM   3526  OE2 GLU A 945     156.351 187.529 236.190  1.00  0.00           O
ATOM   3527  H   GLU A 945     159.941 186.389 231.010  1.00  0.00           H
ATOM   3528  HA  GLU A 945     157.362 187.779 231.200  1.00  0.00           H
ATOM   3529 1HB  GLU A 945     157.176 185.932 232.880  1.00  0.00           H
ATOM   3530 2HB  GLU A 945     158.628 186.528 233.673  1.00  0.00           H
ATOM   3531 1HG  GLU A 945     157.549 188.551 234.333  1.00  0.00           H
ATOM   3532 2HG  GLU A 945     156.154 188.221 233.308  1.00  0.00           H
ATOM   3533  N   HIS A 946     158.488 189.830 232.038  1.00  0.00           N
ATOM   3534  CA  HIS A 946     159.157 191.049 232.480  1.00  0.00           C
ATOM   3535  C   HIS A 946     158.591 191.545 233.806  1.00  0.00           C
ATOM   3536  O   HIS A 946     157.703 190.922 234.384  1.00  0.00           O
ATOM   3537  CB  HIS A 946     159.030 192.149 231.422  1.00  0.00           C
ATOM   3538  CG  HIS A 946     160.032 192.036 230.314  1.00  0.00           C
ATOM   3539  ND1 HIS A 946     159.967 192.806 229.172  1.00  0.00           N
ATOM   3540  CD2 HIS A 946     161.120 191.244 230.174  1.00  0.00           C
ATOM   3541  CE1 HIS A 946     160.975 192.493 228.376  1.00  0.00           C
ATOM   3542  NE2 HIS A 946     161.689 191.548 228.961  1.00  0.00           N
ATOM   3543  H   HIS A 946     157.530 189.882 231.722  1.00  0.00           H
ATOM   3544  HA  HIS A 946     160.217 190.847 232.633  1.00  0.00           H
ATOM   3545 1HB  HIS A 946     158.032 192.119 230.983  1.00  0.00           H
ATOM   3546 2HB  HIS A 946     159.152 193.123 231.893  1.00  0.00           H
ATOM   3547  HD2 HIS A 946     161.479 190.503 230.889  1.00  0.00           H
ATOM   3548  HE1 HIS A 946     161.182 192.939 227.404  1.00  0.00           H
ATOM   3549  HE2 HIS A 946     162.519 191.115 228.582  1.00  0.00           H
ATOM   3550  N   ASN A 947     159.113 192.671 234.279  1.00  0.00           N
ATOM   3551  CA  ASN A 947     158.569 193.243 235.509  1.00  0.00           C
ATOM   3552  C   ASN A 947     157.041 193.188 235.533  1.00  0.00           C
ATOM   3553  O   ASN A 947     156.444 192.669 236.481  1.00  0.00           O
ATOM   3554  CB  ASN A 947     159.052 194.671 235.688  1.00  0.00           C
ATOM   3555  CG  ASN A 947     160.498 194.746 236.092  1.00  0.00           C
ATOM   3556  OD1 ASN A 947     161.082 193.752 236.540  1.00  0.00           O
ATOM   3557  ND2 ASN A 947     161.087 195.904 235.942  1.00  0.00           N
ATOM   3558  H   ASN A 947     159.875 193.143 233.813  1.00  0.00           H
ATOM   3559  HA  ASN A 947     158.920 192.648 236.353  1.00  0.00           H
ATOM   3560 1HB  ASN A 947     158.918 195.220 234.755  1.00  0.00           H
ATOM   3561 2HB  ASN A 947     158.448 195.167 236.448  1.00  0.00           H
ATOM   3562 1HD2 ASN A 947     162.049 196.013 236.194  1.00  0.00           H
ATOM   3563 2HD2 ASN A 947     160.576 196.681 235.576  1.00  0.00           H
ATOM   3564  N   LEU A 948     156.391 193.730 234.505  1.00  0.00           N
ATOM   3565  CA  LEU A 948     154.931 193.661 234.470  1.00  0.00           C
ATOM   3566  C   LEU A 948     154.390 192.863 233.271  1.00  0.00           C
ATOM   3567  O   LEU A 948     153.544 191.991 233.496  1.00  0.00           O
ATOM   3568  CB  LEU A 948     154.353 195.082 234.439  1.00  0.00           C
ATOM   3569  CG  LEU A 948     154.632 195.941 235.679  1.00  0.00           C
ATOM   3570  CD1 LEU A 948     154.073 197.341 235.463  1.00  0.00           C
ATOM   3571  CD2 LEU A 948     154.008 195.285 236.902  1.00  0.00           C
ATOM   3572  H   LEU A 948     156.880 194.186 233.749  1.00  0.00           H
ATOM   3573  HA  LEU A 948     154.587 193.156 235.372  1.00  0.00           H
ATOM   3574 1HB  LEU A 948     154.761 195.604 233.575  1.00  0.00           H
ATOM   3575 2HB  LEU A 948     153.272 195.014 234.319  1.00  0.00           H
ATOM   3576  HG  LEU A 948     155.709 196.031 235.824  1.00  0.00           H
ATOM   3577 1HD1 LEU A 948     154.272 197.952 236.344  1.00  0.00           H
ATOM   3578 2HD1 LEU A 948     154.550 197.793 234.594  1.00  0.00           H
ATOM   3579 3HD1 LEU A 948     152.998 197.282 235.298  1.00  0.00           H
ATOM   3580 1HD2 LEU A 948     154.208 195.896 237.783  1.00  0.00           H
ATOM   3581 2HD2 LEU A 948     152.931 195.197 236.758  1.00  0.00           H
ATOM   3582 3HD2 LEU A 948     154.439 194.294 237.043  1.00  0.00           H
ATOM   3583  N   PRO A 949     154.802 193.083 232.009  1.00  0.00           N
ATOM   3584  CA  PRO A 949     154.210 192.299 230.920  1.00  0.00           C
ATOM   3585  C   PRO A 949     154.841 190.922 230.772  1.00  0.00           C
ATOM   3586  O   PRO A 949     155.788 190.560 231.468  1.00  0.00           O
ATOM   3587  CB  PRO A 949     154.486 193.169 229.690  1.00  0.00           C
ATOM   3588  CG  PRO A 949     155.801 193.807 229.980  1.00  0.00           C
ATOM   3589  CD  PRO A 949     155.750 194.117 231.452  1.00  0.00           C
ATOM   3590  HA  PRO A 949     153.129 192.192 231.097  1.00  0.00           H
ATOM   3591 1HB  PRO A 949     154.504 192.545 228.784  1.00  0.00           H
ATOM   3592 2HB  PRO A 949     153.676 193.902 229.558  1.00  0.00           H
ATOM   3593 1HG  PRO A 949     156.621 193.121 229.720  1.00  0.00           H
ATOM   3594 2HG  PRO A 949     155.932 194.707 229.361  1.00  0.00           H
ATOM   3595 1HD  PRO A 949     156.756 194.011 231.885  1.00  0.00           H
ATOM   3596 2HD  PRO A 949     155.370 195.139 231.599  1.00  0.00           H
ATOM   3597  N   ARG A 950     154.294 190.149 229.837  1.00  0.00           N
ATOM   3598  CA  ARG A 950     154.896 188.871 229.454  1.00  0.00           C
ATOM   3599  C   ARG A 950     155.572 188.990 228.089  1.00  0.00           C
ATOM   3600  O   ARG A 950     155.544 188.086 227.257  1.00  0.00           O
ATOM   3601  CB  ARG A 950     153.847 187.770 229.409  1.00  0.00           C
ATOM   3602  CG  ARG A 950     153.207 187.441 230.748  1.00  0.00           C
ATOM   3603  CD  ARG A 950     154.037 186.493 231.535  1.00  0.00           C
ATOM   3604  NE  ARG A 950     154.276 185.253 230.813  1.00  0.00           N
ATOM   3605  CZ  ARG A 950     154.980 184.210 231.296  1.00  0.00           C
ATOM   3606  NH1 ARG A 950     155.505 184.273 232.499  1.00  0.00           N
ATOM   3607  NH2 ARG A 950     155.141 183.125 230.559  1.00  0.00           N
ATOM   3608  H   ARG A 950     153.444 190.449 229.381  1.00  0.00           H
ATOM   3609  HA  ARG A 950     155.644 188.605 230.201  1.00  0.00           H
ATOM   3610 1HB  ARG A 950     153.050 188.056 228.724  1.00  0.00           H
ATOM   3611 2HB  ARG A 950     154.297 186.855 229.024  1.00  0.00           H
ATOM   3612 1HG  ARG A 950     153.088 188.356 231.329  1.00  0.00           H
ATOM   3613 2HG  ARG A 950     152.230 186.986 230.583  1.00  0.00           H
ATOM   3614 1HD  ARG A 950     155.001 186.950 231.755  1.00  0.00           H
ATOM   3615 2HD  ARG A 950     153.529 186.251 232.467  1.00  0.00           H
ATOM   3616  HE  ARG A 950     153.887 185.168 229.883  1.00  0.00           H
ATOM   3617 1HH1 ARG A 950     155.382 185.102 233.062  1.00  0.00           H
ATOM   3618 2HH1 ARG A 950     156.033 183.491 232.860  1.00  0.00           H
ATOM   3619 1HH2 ARG A 950     154.736 183.077 229.634  1.00  0.00           H
ATOM   3620 2HH2 ARG A 950     155.668 182.344 230.921  1.00  0.00           H
ATOM   3621  N   PHE A 951     156.187 190.144 227.867  1.00  0.00           N
ATOM   3622  CA  PHE A 951     156.829 190.403 226.579  1.00  0.00           C
ATOM   3623  C   PHE A 951     157.795 189.329 226.056  1.00  0.00           C
ATOM   3624  O   PHE A 951     157.649 188.948 224.891  1.00  0.00           O
ATOM   3625  CB  PHE A 951     157.585 191.730 226.667  1.00  0.00           C
ATOM   3626  CG  PHE A 951     158.351 192.074 225.422  1.00  0.00           C
ATOM   3627  CD1 PHE A 951     157.729 192.719 224.363  1.00  0.00           C
ATOM   3628  CD2 PHE A 951     159.695 191.753 225.306  1.00  0.00           C
ATOM   3629  CE1 PHE A 951     158.433 193.037 223.217  1.00  0.00           C
ATOM   3630  CE2 PHE A 951     160.402 192.070 224.162  1.00  0.00           C
ATOM   3631  CZ  PHE A 951     159.769 192.712 223.116  1.00  0.00           C
ATOM   3632  H   PHE A 951     156.218 190.854 228.584  1.00  0.00           H
ATOM   3633  HA  PHE A 951     156.056 190.475 225.815  1.00  0.00           H
ATOM   3634 1HB  PHE A 951     156.881 192.537 226.867  1.00  0.00           H
ATOM   3635 2HB  PHE A 951     158.286 191.695 227.499  1.00  0.00           H
ATOM   3636  HD1 PHE A 951     156.673 192.977 224.443  1.00  0.00           H
ATOM   3637  HD2 PHE A 951     160.194 191.245 226.132  1.00  0.00           H
ATOM   3638  HE1 PHE A 951     157.932 193.543 222.393  1.00  0.00           H
ATOM   3639  HE2 PHE A 951     161.458 191.812 224.084  1.00  0.00           H
ATOM   3640  HZ  PHE A 951     160.325 192.961 222.213  1.00  0.00           H
ATOM   3641  N   PRO A 952     158.795 188.826 226.803  1.00  0.00           N
ATOM   3642  CA  PRO A 952     159.537 187.654 226.298  1.00  0.00           C
ATOM   3643  C   PRO A 952     158.687 186.515 225.744  1.00  0.00           C
ATOM   3644  O   PRO A 952     159.026 185.996 224.675  1.00  0.00           O
ATOM   3645  CB  PRO A 952     160.299 187.197 227.545  1.00  0.00           C
ATOM   3646  CG  PRO A 952     160.501 188.449 228.329  1.00  0.00           C
ATOM   3647  CD  PRO A 952     159.202 189.195 228.184  1.00  0.00           C
ATOM   3648  HA  PRO A 952     160.225 187.977 225.502  1.00  0.00           H
ATOM   3649 1HB  PRO A 952     159.713 186.442 228.089  1.00  0.00           H
ATOM   3650 2HB  PRO A 952     161.246 186.719 227.253  1.00  0.00           H
ATOM   3651 1HG  PRO A 952     160.736 188.207 229.376  1.00  0.00           H
ATOM   3652 2HG  PRO A 952     161.360 189.011 227.933  1.00  0.00           H
ATOM   3653 1HD  PRO A 952     158.487 188.838 228.939  1.00  0.00           H
ATOM   3654 2HD  PRO A 952     159.383 190.274 228.300  1.00  0.00           H
ATOM   3655  N   GLU A 953     157.623 186.090 226.424  1.00  0.00           N
ATOM   3656  CA  GLU A 953     156.728 185.105 225.823  1.00  0.00           C
ATOM   3657  C   GLU A 953     156.177 185.597 224.486  1.00  0.00           C
ATOM   3658  O   GLU A 953     156.105 184.825 223.524  1.00  0.00           O
ATOM   3659  CB  GLU A 953     155.574 184.786 226.775  1.00  0.00           C
ATOM   3660  CG  GLU A 953     154.488 183.905 226.174  1.00  0.00           C
ATOM   3661  CD  GLU A 953     153.401 183.564 227.155  1.00  0.00           C
ATOM   3662  OE1 GLU A 953     153.482 184.000 228.278  1.00  0.00           O
ATOM   3663  OE2 GLU A 953     152.487 182.867 226.780  1.00  0.00           O
ATOM   3664  H   GLU A 953     157.422 186.438 227.350  1.00  0.00           H
ATOM   3665  HA  GLU A 953     157.294 184.192 225.639  1.00  0.00           H
ATOM   3666 1HB  GLU A 953     155.961 184.281 227.661  1.00  0.00           H
ATOM   3667 2HB  GLU A 953     155.107 185.714 227.106  1.00  0.00           H
ATOM   3668 1HG  GLU A 953     154.045 184.422 225.323  1.00  0.00           H
ATOM   3669 2HG  GLU A 953     154.943 182.985 225.808  1.00  0.00           H
ATOM   3670  N   TRP A 954     155.777 186.872 224.422  1.00  0.00           N
ATOM   3671  CA  TRP A 954     155.189 187.433 223.212  1.00  0.00           C
ATOM   3672  C   TRP A 954     156.144 187.336 222.028  1.00  0.00           C
ATOM   3673  O   TRP A 954     155.727 187.024 220.905  1.00  0.00           O
ATOM   3674  CB  TRP A 954     154.802 188.895 223.438  1.00  0.00           C
ATOM   3675  CG  TRP A 954     153.852 189.093 224.581  1.00  0.00           C
ATOM   3676  CD1 TRP A 954     153.160 188.123 225.242  1.00  0.00           C
ATOM   3677  CD2 TRP A 954     153.485 190.346 225.207  1.00  0.00           C
ATOM   3678  NE1 TRP A 954     152.389 188.683 226.231  1.00  0.00           N
ATOM   3679  CE2 TRP A 954     152.577 190.042 226.225  1.00  0.00           C
ATOM   3680  CE3 TRP A 954     153.849 191.680 224.989  1.00  0.00           C
ATOM   3681  CZ2 TRP A 954     152.020 191.024 227.028  1.00  0.00           C
ATOM   3682  CZ3 TRP A 954     153.292 192.665 225.796  1.00  0.00           C
ATOM   3683  CH2 TRP A 954     152.401 192.345 226.789  1.00  0.00           C
ATOM   3684  H   TRP A 954     155.885 187.461 225.235  1.00  0.00           H
ATOM   3685  HA  TRP A 954     154.291 186.866 222.969  1.00  0.00           H
ATOM   3686 1HB  TRP A 954     155.699 189.483 223.632  1.00  0.00           H
ATOM   3687 2HB  TRP A 954     154.339 189.293 222.535  1.00  0.00           H
ATOM   3688  HD1 TRP A 954     153.211 187.059 225.018  1.00  0.00           H
ATOM   3689  HE1 TRP A 954     151.782 188.178 226.860  1.00  0.00           H
ATOM   3690  HE3 TRP A 954     154.558 191.940 224.203  1.00  0.00           H
ATOM   3691  HZ2 TRP A 954     151.311 190.790 227.823  1.00  0.00           H
ATOM   3692  HZ3 TRP A 954     153.580 193.702 225.619  1.00  0.00           H
ATOM   3693  HH2 TRP A 954     151.983 193.143 227.404  1.00  0.00           H
ATOM   3694  N   ILE A 955     157.444 187.501 222.272  1.00  0.00           N
ATOM   3695  CA  ILE A 955     158.396 187.464 221.168  1.00  0.00           C
ATOM   3696  C   ILE A 955     158.918 186.057 220.937  1.00  0.00           C
ATOM   3697  O   ILE A 955     159.618 185.795 219.953  1.00  0.00           O
ATOM   3698  CB  ILE A 955     159.580 188.412 221.429  1.00  0.00           C
ATOM   3699  CG1 ILE A 955     160.378 187.946 222.650  1.00  0.00           C
ATOM   3700  CG2 ILE A 955     159.087 189.838 221.624  1.00  0.00           C
ATOM   3701  CD1 ILE A 955     161.695 188.666 222.829  1.00  0.00           C
ATOM   3702  H   ILE A 955     157.786 187.653 223.211  1.00  0.00           H
ATOM   3703  HA  ILE A 955     157.887 187.791 220.261  1.00  0.00           H
ATOM   3704  HB  ILE A 955     160.261 188.386 220.579  1.00  0.00           H
ATOM   3705 1HG1 ILE A 955     159.783 188.093 223.551  1.00  0.00           H
ATOM   3706 2HG1 ILE A 955     160.583 186.879 222.565  1.00  0.00           H
ATOM   3707 1HG2 ILE A 955     159.937 190.495 221.808  1.00  0.00           H
ATOM   3708 2HG2 ILE A 955     158.562 190.166 220.728  1.00  0.00           H
ATOM   3709 3HG2 ILE A 955     158.408 189.875 222.476  1.00  0.00           H
ATOM   3710 1HD1 ILE A 955     162.202 188.281 223.714  1.00  0.00           H
ATOM   3711 2HD1 ILE A 955     162.322 188.502 221.952  1.00  0.00           H
ATOM   3712 3HD1 ILE A 955     161.513 189.733 222.952  1.00  0.00           H
ATOM   3713  N   THR A 956     158.579 185.138 221.834  1.00  0.00           N
ATOM   3714  CA  THR A 956     158.934 183.750 221.598  1.00  0.00           C
ATOM   3715  C   THR A 956     158.526 183.321 220.198  1.00  0.00           C
ATOM   3716  O   THR A 956     159.289 182.632 219.519  1.00  0.00           O
ATOM   3717  CB  THR A 956     158.279 182.823 222.638  1.00  0.00           C
ATOM   3718  OG1 THR A 956     158.713 183.194 223.953  1.00  0.00           O
ATOM   3719  CG2 THR A 956     158.656 181.373 222.374  1.00  0.00           C
ATOM   3720  H   THR A 956     158.080 185.381 222.677  1.00  0.00           H
ATOM   3721  HA  THR A 956     160.016 183.650 221.684  1.00  0.00           H
ATOM   3722  HB  THR A 956     157.195 182.926 222.586  1.00  0.00           H
ATOM   3723  HG1 THR A 956     158.573 182.459 224.555  1.00  0.00           H
ATOM   3724 1HG2 THR A 956     158.184 180.733 223.119  1.00  0.00           H
ATOM   3725 2HG2 THR A 956     158.317 181.085 221.379  1.00  0.00           H
ATOM   3726 3HG2 THR A 956     159.738 181.262 222.435  1.00  0.00           H
ATOM   3727  N   ILE A 957     157.341 183.731 219.754  1.00  0.00           N
ATOM   3728  CA  ILE A 957     156.826 183.320 218.450  1.00  0.00           C
ATOM   3729  C   ILE A 957     157.711 183.896 217.340  1.00  0.00           C
ATOM   3730  O   ILE A 957     158.280 183.105 216.572  1.00  0.00           O
ATOM   3731  CB  ILE A 957     155.371 183.782 218.253  1.00  0.00           C
ATOM   3732  CG1 ILE A 957     154.441 183.045 219.221  1.00  0.00           C
ATOM   3733  CG2 ILE A 957     154.931 183.558 216.814  1.00  0.00           C
ATOM   3734  CD1 ILE A 957     153.052 183.635 219.303  1.00  0.00           C
ATOM   3735  H   ILE A 957     156.783 184.342 220.333  1.00  0.00           H
ATOM   3736  HA  ILE A 957     156.850 182.232 218.396  1.00  0.00           H
ATOM   3737  HB  ILE A 957     155.291 184.843 218.487  1.00  0.00           H
ATOM   3738 1HG1 ILE A 957     154.352 182.002 218.917  1.00  0.00           H
ATOM   3739 2HG1 ILE A 957     154.875 183.056 220.222  1.00  0.00           H
ATOM   3740 1HG2 ILE A 957     153.900 183.889 216.693  1.00  0.00           H
ATOM   3741 2HG2 ILE A 957     155.576 184.127 216.145  1.00  0.00           H
ATOM   3742 3HG2 ILE A 957     155.002 182.498 216.573  1.00  0.00           H
ATOM   3743 1HD1 ILE A 957     152.453 183.059 220.009  1.00  0.00           H
ATOM   3744 2HD1 ILE A 957     153.115 184.670 219.640  1.00  0.00           H
ATOM   3745 3HD1 ILE A 957     152.585 183.601 218.320  1.00  0.00           H
ATOM   3746  N   PRO A 958     157.917 185.220 217.207  1.00  0.00           N
ATOM   3747  CA  PRO A 958     158.789 185.673 216.116  1.00  0.00           C
ATOM   3748  C   PRO A 958     160.209 185.161 216.201  1.00  0.00           C
ATOM   3749  O   PRO A 958     160.865 185.084 215.155  1.00  0.00           O
ATOM   3750  CB  PRO A 958     158.751 187.196 216.272  1.00  0.00           C
ATOM   3751  CG  PRO A 958     158.296 187.409 217.676  1.00  0.00           C
ATOM   3752  CD  PRO A 958     157.306 186.301 217.920  1.00  0.00           C
ATOM   3753  HA  PRO A 958     158.356 185.361 215.154  1.00  0.00           H
ATOM   3754 1HB  PRO A 958     159.747 187.620 216.077  1.00  0.00           H
ATOM   3755 2HB  PRO A 958     158.065 187.634 215.531  1.00  0.00           H
ATOM   3756 1HG  PRO A 958     159.155 187.369 218.363  1.00  0.00           H
ATOM   3757 2HG  PRO A 958     157.849 188.408 217.783  1.00  0.00           H
ATOM   3758 1HD  PRO A 958     157.237 186.102 219.000  1.00  0.00           H
ATOM   3759 2HD  PRO A 958     156.325 186.590 217.516  1.00  0.00           H
ATOM   3760  N   LEU A 959     160.693 184.811 217.398  1.00  0.00           N
ATOM   3761  CA  LEU A 959     162.007 184.190 217.526  1.00  0.00           C
ATOM   3762  C   LEU A 959     162.055 182.854 216.797  1.00  0.00           C
ATOM   3763  O   LEU A 959     163.055 182.531 216.146  1.00  0.00           O
ATOM   3764  CB  LEU A 959     162.357 183.986 219.005  1.00  0.00           C
ATOM   3765  CG  LEU A 959     162.736 185.254 219.780  1.00  0.00           C
ATOM   3766  CD1 LEU A 959     162.866 184.924 221.261  1.00  0.00           C
ATOM   3767  CD2 LEU A 959     164.038 185.816 219.229  1.00  0.00           C
ATOM   3768  H   LEU A 959     160.145 184.977 218.230  1.00  0.00           H
ATOM   3769  HA  LEU A 959     162.748 184.854 217.080  1.00  0.00           H
ATOM   3770 1HB  LEU A 959     161.501 183.536 219.505  1.00  0.00           H
ATOM   3771 2HB  LEU A 959     163.195 183.293 219.072  1.00  0.00           H
ATOM   3772  HG  LEU A 959     161.946 185.997 219.672  1.00  0.00           H
ATOM   3773 1HD1 LEU A 959     163.136 185.825 221.812  1.00  0.00           H
ATOM   3774 2HD1 LEU A 959     161.915 184.543 221.634  1.00  0.00           H
ATOM   3775 3HD1 LEU A 959     163.640 184.170 221.399  1.00  0.00           H
ATOM   3776 1HD2 LEU A 959     164.307 186.717 219.780  1.00  0.00           H
ATOM   3777 2HD2 LEU A 959     164.830 185.074 219.338  1.00  0.00           H
ATOM   3778 3HD2 LEU A 959     163.911 186.059 218.174  1.00  0.00           H
ATOM   3779  N   VAL A 960     160.956 182.093 216.864  1.00  0.00           N
ATOM   3780  CA  VAL A 960     160.819 180.855 216.099  1.00  0.00           C
ATOM   3781  C   VAL A 960     160.743 181.155 214.612  1.00  0.00           C
ATOM   3782  O   VAL A 960     161.376 180.475 213.793  1.00  0.00           O
ATOM   3783  CB  VAL A 960     159.557 180.087 216.533  1.00  0.00           C
ATOM   3784  CG1 VAL A 960     159.350 178.863 215.654  1.00  0.00           C
ATOM   3785  CG2 VAL A 960     159.671 179.687 217.996  1.00  0.00           C
ATOM   3786  H   VAL A 960     160.199 182.387 217.464  1.00  0.00           H
ATOM   3787  HA  VAL A 960     161.692 180.229 216.294  1.00  0.00           H
ATOM   3788  HB  VAL A 960     158.687 180.731 216.398  1.00  0.00           H
ATOM   3789 1HG1 VAL A 960     158.453 178.333 215.974  1.00  0.00           H
ATOM   3790 2HG1 VAL A 960     159.234 179.176 214.616  1.00  0.00           H
ATOM   3791 3HG1 VAL A 960     160.212 178.202 215.741  1.00  0.00           H
ATOM   3792 1HG2 VAL A 960     158.775 179.146 218.296  1.00  0.00           H
ATOM   3793 2HG2 VAL A 960     160.544 179.049 218.132  1.00  0.00           H
ATOM   3794 3HG2 VAL A 960     159.777 180.582 218.611  1.00  0.00           H
ATOM   3795  N   CYS A 961     160.032 182.232 214.257  1.00  0.00           N
ATOM   3796  CA  CYS A 961     159.917 182.668 212.870  1.00  0.00           C
ATOM   3797  C   CYS A 961     161.273 183.015 212.275  1.00  0.00           C
ATOM   3798  O   CYS A 961     161.527 182.718 211.096  1.00  0.00           O
ATOM   3799  CB  CYS A 961     158.999 183.886 212.766  1.00  0.00           C
ATOM   3800  SG  CYS A 961     157.272 183.546 213.184  1.00  0.00           S
ATOM   3801  H   CYS A 961     159.561 182.759 214.979  1.00  0.00           H
ATOM   3802  HA  CYS A 961     159.485 181.855 212.287  1.00  0.00           H
ATOM   3803 1HB  CYS A 961     159.358 184.672 213.431  1.00  0.00           H
ATOM   3804 2HB  CYS A 961     159.029 184.278 211.749  1.00  0.00           H
ATOM   3805  HG  CYS A 961     157.394 183.788 214.486  1.00  0.00           H
ATOM   3806  N   ILE A 962     162.170 183.580 213.105  1.00  0.00           N
ATOM   3807  CA  ILE A 962     163.549 183.859 212.703  1.00  0.00           C
ATOM   3808  C   ILE A 962     164.261 182.578 212.326  1.00  0.00           C
ATOM   3809  O   ILE A 962     164.885 182.487 211.255  1.00  0.00           O
ATOM   3810  CB  ILE A 962     164.327 184.567 213.828  1.00  0.00           C
ATOM   3811  CG1 ILE A 962     163.857 186.017 213.972  1.00  0.00           C
ATOM   3812  CG2 ILE A 962     165.822 184.513 213.556  1.00  0.00           C
ATOM   3813  CD1 ILE A 962     164.424 186.725 215.181  1.00  0.00           C
ATOM   3814  H   ILE A 962     161.873 183.818 214.040  1.00  0.00           H
ATOM   3815  HA  ILE A 962     163.530 184.518 211.836  1.00  0.00           H
ATOM   3816  HB  ILE A 962     164.122 184.073 214.777  1.00  0.00           H
ATOM   3817 1HG1 ILE A 962     164.138 186.580 213.083  1.00  0.00           H
ATOM   3818 2HG1 ILE A 962     162.769 186.041 214.043  1.00  0.00           H
ATOM   3819 1HG2 ILE A 962     166.357 185.018 214.360  1.00  0.00           H
ATOM   3820 2HG2 ILE A 962     166.145 183.474 213.502  1.00  0.00           H
ATOM   3821 3HG2 ILE A 962     166.038 185.009 212.609  1.00  0.00           H
ATOM   3822 1HD1 ILE A 962     164.045 187.747 215.215  1.00  0.00           H
ATOM   3823 2HD1 ILE A 962     164.125 186.196 216.087  1.00  0.00           H
ATOM   3824 3HD1 ILE A 962     165.511 186.744 215.114  1.00  0.00           H
ATOM   3825  N   TYR A 963     164.056 181.535 213.147  1.00  0.00           N
ATOM   3826  CA  TYR A 963     164.601 180.213 212.872  1.00  0.00           C
ATOM   3827  C   TYR A 963     164.061 179.692 211.556  1.00  0.00           C
ATOM   3828  O   TYR A 963     164.812 179.035 210.810  1.00  0.00           O
ATOM   3829  CB  TYR A 963     164.275 179.240 214.007  1.00  0.00           C
ATOM   3830  CG  TYR A 963     165.230 179.325 215.177  1.00  0.00           C
ATOM   3831  CD1 TYR A 963     164.765 179.706 216.427  1.00  0.00           C
ATOM   3832  CD2 TYR A 963     166.572 179.020 215.000  1.00  0.00           C
ATOM   3833  CE1 TYR A 963     165.637 179.783 217.495  1.00  0.00           C
ATOM   3834  CE2 TYR A 963     167.444 179.097 216.068  1.00  0.00           C
ATOM   3835  CZ  TYR A 963     166.981 179.477 217.311  1.00  0.00           C
ATOM   3836  OH  TYR A 963     167.850 179.553 218.375  1.00  0.00           O
ATOM   3837  H   TYR A 963     163.505 181.676 213.981  1.00  0.00           H
ATOM   3838  HA  TYR A 963     165.685 180.296 212.790  1.00  0.00           H
ATOM   3839 1HB  TYR A 963     163.267 179.437 214.376  1.00  0.00           H
ATOM   3840 2HB  TYR A 963     164.291 178.219 213.628  1.00  0.00           H
ATOM   3841  HD1 TYR A 963     163.710 179.946 216.566  1.00  0.00           H
ATOM   3842  HD2 TYR A 963     166.937 178.721 214.018  1.00  0.00           H
ATOM   3843  HE1 TYR A 963     165.272 180.083 218.477  1.00  0.00           H
ATOM   3844  HE2 TYR A 963     168.499 178.858 215.928  1.00  0.00           H
ATOM   3845  HH  TYR A 963     168.739 179.343 218.077  1.00  0.00           H
ATOM   3846  N   MET A 964     162.674 179.980 211.254  1.00  0.00           N
ATOM   3847  CA  MET A 964     162.076 179.534 209.999  1.00  0.00           C
ATOM   3848  C   MET A 964     162.844 180.102 208.830  1.00  0.00           C
ATOM   3849  O   MET A 964     163.365 179.343 208.001  1.00  0.00           O
ATOM   3850  CB  MET A 964     160.606 179.942 209.923  1.00  0.00           C
ATOM   3851  CG  MET A 964     159.723 179.315 210.993  1.00  0.00           C
ATOM   3852  SD  MET A 964     158.001 179.839 210.867  1.00  0.00           S
ATOM   3853  CE  MET A 964     157.454 179.611 212.557  1.00  0.00           C
ATOM   3854  H   MET A 964     162.107 180.495 211.913  1.00  0.00           H
ATOM   3855  HA  MET A 964     162.136 178.446 209.955  1.00  0.00           H
ATOM   3856 1HB  MET A 964     160.524 181.024 210.015  1.00  0.00           H
ATOM   3857 2HB  MET A 964     160.201 179.664 208.950  1.00  0.00           H
ATOM   3858 1HG  MET A 964     159.760 178.230 210.905  1.00  0.00           H
ATOM   3859 2HG  MET A 964     160.095 179.590 211.979  1.00  0.00           H
ATOM   3860 1HE  MET A 964     156.405 179.894 212.641  1.00  0.00           H
ATOM   3861 2HE  MET A 964     157.573 178.564 212.840  1.00  0.00           H
ATOM   3862 3HE  MET A 964     158.052 180.236 213.220  1.00  0.00           H
ATOM   3863  N   LEU A 965     163.087 181.427 208.886  1.00  0.00           N
ATOM   3864  CA  LEU A 965     163.785 182.141 207.821  1.00  0.00           C
ATOM   3865  C   LEU A 965     165.220 181.663 207.727  1.00  0.00           C
ATOM   3866  O   LEU A 965     165.760 181.544 206.616  1.00  0.00           O
ATOM   3867  CB  LEU A 965     163.756 183.653 208.075  1.00  0.00           C
ATOM   3868  CG  LEU A 965     162.384 184.325 207.938  1.00  0.00           C
ATOM   3869  CD1 LEU A 965     162.477 185.772 208.401  1.00  0.00           C
ATOM   3870  CD2 LEU A 965     161.920 184.242 206.491  1.00  0.00           C
ATOM   3871  H   LEU A 965     162.772 181.938 209.697  1.00  0.00           H
ATOM   3872  HA  LEU A 965     163.279 181.938 206.878  1.00  0.00           H
ATOM   3873 1HB  LEU A 965     164.118 183.843 209.084  1.00  0.00           H
ATOM   3874 2HB  LEU A 965     164.433 184.137 207.371  1.00  0.00           H
ATOM   3875  HG  LEU A 965     161.664 183.815 208.579  1.00  0.00           H
ATOM   3876 1HD1 LEU A 965     161.502 186.249 208.304  1.00  0.00           H
ATOM   3877 2HD1 LEU A 965     162.792 185.801 209.444  1.00  0.00           H
ATOM   3878 3HD1 LEU A 965     163.203 186.304 207.788  1.00  0.00           H
ATOM   3879 1HD2 LEU A 965     160.944 184.719 206.394  1.00  0.00           H
ATOM   3880 2HD2 LEU A 965     162.639 184.753 205.849  1.00  0.00           H
ATOM   3881 3HD2 LEU A 965     161.845 183.197 206.192  1.00  0.00           H
ATOM   3882  N   SER A 966     165.808 181.348 208.998  1.00  0.00           N
ATOM   3883  CA  SER A 966     167.192 180.895 208.961  1.00  0.00           C
ATOM   3884  C   SER A 966     167.295 179.614 208.159  1.00  0.00           C
ATOM   3885  O   SER A 966     168.164 179.489 207.282  1.00  0.00           O
ATOM   3886  CB  SER A 966     167.717 180.672 210.366  1.00  0.00           C
ATOM   3887  OG  SER A 966     167.758 181.875 211.084  1.00  0.00           O
ATOM   3888  H   SER A 966     165.337 181.419 209.888  1.00  0.00           H
ATOM   3889  HA  SER A 966     167.797 181.667 208.482  1.00  0.00           H
ATOM   3890 1HB  SER A 966     167.078 179.958 210.885  1.00  0.00           H
ATOM   3891 2HB  SER A 966     168.716 180.241 210.317  1.00  0.00           H
ATOM   3892  HG  SER A 966     166.860 182.035 211.384  1.00  0.00           H
ATOM   3893  N   THR A 967     166.297 178.734 208.331  1.00  0.00           N
ATOM   3894  CA  THR A 967     166.298 177.489 207.581  1.00  0.00           C
ATOM   3895  C   THR A 967     166.246 177.779 206.102  1.00  0.00           C
ATOM   3896  O   THR A 967     167.098 177.268 205.362  1.00  0.00           O
ATOM   3897  CB  THR A 967     165.114 176.588 207.978  1.00  0.00           C
ATOM   3898  OG1 THR A 967     165.213 176.248 209.367  1.00  0.00           O
ATOM   3899  CG2 THR A 967     165.112 175.314 207.147  1.00  0.00           C
ATOM   3900  H   THR A 967     165.541 178.920 208.975  1.00  0.00           H
ATOM   3901  HA  THR A 967     167.221 176.953 207.803  1.00  0.00           H
ATOM   3902  HB  THR A 967     164.179 177.122 207.814  1.00  0.00           H
ATOM   3903  HG1 THR A 967     164.894 176.981 209.899  1.00  0.00           H
ATOM   3904 1HG2 THR A 967     164.269 174.689 207.440  1.00  0.00           H
ATOM   3905 2HG2 THR A 967     165.026 175.568 206.091  1.00  0.00           H
ATOM   3906 3HG2 THR A 967     166.041 174.770 207.313  1.00  0.00           H
ATOM   3907  N   ASN A 968     165.364 178.714 205.712  1.00  0.00           N
ATOM   3908  CA  ASN A 968     165.183 179.067 204.313  1.00  0.00           C
ATOM   3909  C   ASN A 968     166.485 179.575 203.744  1.00  0.00           C
ATOM   3910  O   ASN A 968     166.886 179.185 202.639  1.00  0.00           O
ATOM   3911  CB  ASN A 968     164.081 180.097 204.145  1.00  0.00           C
ATOM   3912  CG  ASN A 968     162.716 179.536 204.431  1.00  0.00           C
ATOM   3913  OD1 ASN A 968     162.508 178.318 204.373  1.00  0.00           O
ATOM   3914  ND2 ASN A 968     161.782 180.399 204.738  1.00  0.00           N
ATOM   3915  H   ASN A 968     164.812 179.185 206.414  1.00  0.00           H
ATOM   3916  HA  ASN A 968     164.897 178.168 203.764  1.00  0.00           H
ATOM   3917 1HB  ASN A 968     164.263 180.937 204.817  1.00  0.00           H
ATOM   3918 2HB  ASN A 968     164.096 180.483 203.126  1.00  0.00           H
ATOM   3919 1HD2 ASN A 968     160.854 180.082 204.938  1.00  0.00           H
ATOM   3920 2HD2 ASN A 968     161.995 181.375 204.773  1.00  0.00           H
ATOM   3921  N   ILE A 969     167.217 180.340 204.552  1.00  0.00           N
ATOM   3922  CA  ILE A 969     168.483 180.893 204.106  1.00  0.00           C
ATOM   3923  C   ILE A 969     169.484 179.784 203.879  1.00  0.00           C
ATOM   3924  O   ILE A 969     170.155 179.738 202.833  1.00  0.00           O
ATOM   3925  CB  ILE A 969     169.044 181.899 205.128  1.00  0.00           C
ATOM   3926  CG1 ILE A 969     168.175 183.158 205.172  1.00  0.00           C
ATOM   3927  CG2 ILE A 969     170.484 182.254 204.789  1.00  0.00           C
ATOM   3928  CD1 ILE A 969     168.476 184.068 206.341  1.00  0.00           C
ATOM   3929  H   ILE A 969     166.895 180.541 205.488  1.00  0.00           H
ATOM   3930  HA  ILE A 969     168.318 181.419 203.166  1.00  0.00           H
ATOM   3931  HB  ILE A 969     169.013 181.460 206.125  1.00  0.00           H
ATOM   3932 1HG1 ILE A 969     168.312 183.726 204.253  1.00  0.00           H
ATOM   3933 2HG1 ILE A 969     167.124 182.873 205.225  1.00  0.00           H
ATOM   3934 1HG2 ILE A 969     170.865 182.965 205.521  1.00  0.00           H
ATOM   3935 2HG2 ILE A 969     171.095 181.352 204.808  1.00  0.00           H
ATOM   3936 3HG2 ILE A 969     170.525 182.699 203.795  1.00  0.00           H
ATOM   3937 1HD1 ILE A 969     167.820 184.937 206.304  1.00  0.00           H
ATOM   3938 2HD1 ILE A 969     168.311 183.528 207.274  1.00  0.00           H
ATOM   3939 3HD1 ILE A 969     169.513 184.395 206.289  1.00  0.00           H
ATOM   3940  N   LEU A 970     169.474 178.793 204.782  1.00  0.00           N
ATOM   3941  CA  LEU A 970     170.329 177.628 204.638  1.00  0.00           C
ATOM   3942  C   LEU A 970     169.950 176.856 203.387  1.00  0.00           C
ATOM   3943  O   LEU A 970     170.827 176.436 202.624  1.00  0.00           O
ATOM   3944  CB  LEU A 970     170.213 176.721 205.870  1.00  0.00           C
ATOM   3945  CG  LEU A 970     171.048 175.434 205.829  1.00  0.00           C
ATOM   3946  CD1 LEU A 970     172.519 175.788 205.659  1.00  0.00           C
ATOM   3947  CD2 LEU A 970     170.820 174.641 207.108  1.00  0.00           C
ATOM   3948  H   LEU A 970     168.859 178.857 205.580  1.00  0.00           H
ATOM   3949  HA  LEU A 970     171.361 177.965 204.551  1.00  0.00           H
ATOM   3950 1HB  LEU A 970     170.519 177.287 206.748  1.00  0.00           H
ATOM   3951 2HB  LEU A 970     169.168 176.434 205.994  1.00  0.00           H
ATOM   3952  HG  LEU A 970     170.748 174.833 204.971  1.00  0.00           H
ATOM   3953 1HD1 LEU A 970     173.112 174.874 205.630  1.00  0.00           H
ATOM   3954 2HD1 LEU A 970     172.655 176.338 204.728  1.00  0.00           H
ATOM   3955 3HD1 LEU A 970     172.844 176.405 206.496  1.00  0.00           H
ATOM   3956 1HD2 LEU A 970     171.413 173.726 207.079  1.00  0.00           H
ATOM   3957 2HD2 LEU A 970     171.121 175.241 207.967  1.00  0.00           H
ATOM   3958 3HD2 LEU A 970     169.764 174.386 207.195  1.00  0.00           H
ATOM   3959  N   LEU A 971     168.575 176.692 203.139  1.00  0.00           N
ATOM   3960  CA  LEU A 971     168.174 175.859 202.022  1.00  0.00           C
ATOM   3961  C   LEU A 971     168.890 176.269 200.745  1.00  0.00           C
ATOM   3962  O   LEU A 971     169.502 175.423 200.081  1.00  0.00           O
ATOM   3963  CB  LEU A 971     166.657 175.946 201.817  1.00  0.00           C
ATOM   3964  CG  LEU A 971     165.799 175.293 202.908  1.00  0.00           C
ATOM   3965  CD1 LEU A 971     164.326 175.534 202.609  1.00  0.00           C
ATOM   3966  CD2 LEU A 971     166.108 173.804 202.973  1.00  0.00           C
ATOM   3967  H   LEU A 971     167.864 177.130 203.707  1.00  0.00           H
ATOM   3968  HA  LEU A 971     168.439 174.827 202.247  1.00  0.00           H
ATOM   3969 1HB  LEU A 971     166.374 176.996 201.758  1.00  0.00           H
ATOM   3970 2HB  LEU A 971     166.406 175.470 200.869  1.00  0.00           H
ATOM   3971  HG  LEU A 971     166.024 175.752 203.871  1.00  0.00           H
ATOM   3972 1HD1 LEU A 971     163.716 175.070 203.385  1.00  0.00           H
ATOM   3973 2HD1 LEU A 971     164.129 176.606 202.588  1.00  0.00           H
ATOM   3974 3HD1 LEU A 971     164.075 175.099 201.643  1.00  0.00           H
ATOM   3975 1HD2 LEU A 971     165.499 173.340 203.750  1.00  0.00           H
ATOM   3976 2HD2 LEU A 971     165.882 173.344 202.011  1.00  0.00           H
ATOM   3977 3HD2 LEU A 971     167.163 173.661 203.206  1.00  0.00           H
ATOM   3978  N   VAL A 972     168.829 177.595 200.328  1.00  0.00           N
ATOM   3979  CA  VAL A 972     169.421 178.157 199.119  1.00  0.00           C
ATOM   3980  C   VAL A 972     170.939 178.177 199.197  1.00  0.00           C
ATOM   3981  O   VAL A 972     171.635 177.967 198.192  1.00  0.00           O
ATOM   3982  CB  VAL A 972     168.907 179.590 198.890  1.00  0.00           C
ATOM   3983  CG1 VAL A 972     169.540 180.549 199.888  1.00  0.00           C
ATOM   3984  CG2 VAL A 972     169.202 180.025 197.463  1.00  0.00           C
ATOM   3985  H   VAL A 972     168.312 178.200 200.951  1.00  0.00           H
ATOM   3986  HA  VAL A 972     169.127 177.539 198.270  1.00  0.00           H
ATOM   3987  HB  VAL A 972     167.831 179.612 199.062  1.00  0.00           H
ATOM   3988 1HG1 VAL A 972     169.165 181.558 199.712  1.00  0.00           H
ATOM   3989 2HG1 VAL A 972     169.286 180.240 200.901  1.00  0.00           H
ATOM   3990 3HG1 VAL A 972     170.623 180.539 199.765  1.00  0.00           H
ATOM   3991 1HG2 VAL A 972     168.835 181.039 197.308  1.00  0.00           H
ATOM   3992 2HG2 VAL A 972     170.278 179.997 197.289  1.00  0.00           H
ATOM   3993 3HG2 VAL A 972     168.705 179.349 196.767  1.00  0.00           H
ATOM   3994  N   ASN A 973     171.481 178.332 200.409  1.00  0.00           N
ATOM   3995  CA  ASN A 973     172.924 178.259 200.567  1.00  0.00           C
ATOM   3996  C   ASN A 973     173.436 176.900 200.124  1.00  0.00           C
ATOM   3997  O   ASN A 973     174.589 176.796 199.695  1.00  0.00           O
ATOM   3998  CB  ASN A 973     173.325 178.544 202.003  1.00  0.00           C
ATOM   3999  CG  ASN A 973     173.218 180.003 202.353  1.00  0.00           C
ATOM   4000  OD1 ASN A 973     173.248 180.869 201.472  1.00  0.00           O
ATOM   4001  ND2 ASN A 973     173.093 180.290 203.624  1.00  0.00           N
ATOM   4002  H   ASN A 973     170.905 178.501 201.222  1.00  0.00           H
ATOM   4003  HA  ASN A 973     173.382 179.012 199.924  1.00  0.00           H
ATOM   4004 1HB  ASN A 973     172.689 177.972 202.679  1.00  0.00           H
ATOM   4005 2HB  ASN A 973     174.352 178.218 202.165  1.00  0.00           H
ATOM   4006 1HD2 ASN A 973     173.017 181.244 203.916  1.00  0.00           H
ATOM   4007 2HD2 ASN A 973     173.073 179.557 204.302  1.00  0.00           H
ATOM   4008  N   LEU A 974     172.637 175.905 200.312  1.00  0.00           N
ATOM   4009  CA  LEU A 974     172.949 174.565 199.851  1.00  0.00           C
ATOM   4010  C   LEU A 974     172.751 174.445 198.347  1.00  0.00           C
ATOM   4011  O   LEU A 974     173.535 173.777 197.670  1.00  0.00           O
ATOM   4012  CB  LEU A 974     172.069 173.538 200.575  1.00  0.00           C
ATOM   4013  CG  LEU A 974     172.279 173.434 202.092  1.00  0.00           C
ATOM   4014  CD1 LEU A 974     171.151 172.616 202.706  1.00  0.00           C
ATOM   4015  CD2 LEU A 974     173.632 172.798 202.375  1.00  0.00           C
ATOM   4016  H   LEU A 974     171.766 176.068 200.798  1.00  0.00           H
ATOM   4017  HA  LEU A 974     173.993 174.355 200.079  1.00  0.00           H
ATOM   4018 1HB  LEU A 974     171.025 173.792 200.402  1.00  0.00           H
ATOM   4019 2HB  LEU A 974     172.258 172.554 200.146  1.00  0.00           H
ATOM   4020  HG  LEU A 974     172.247 174.431 202.533  1.00  0.00           H
ATOM   4021 1HD1 LEU A 974     171.300 172.543 203.783  1.00  0.00           H
ATOM   4022 2HD1 LEU A 974     170.197 173.104 202.505  1.00  0.00           H
ATOM   4023 3HD1 LEU A 974     171.147 171.618 202.271  1.00  0.00           H
ATOM   4024 1HD2 LEU A 974     173.781 172.725 203.452  1.00  0.00           H
ATOM   4025 2HD2 LEU A 974     173.664 171.801 201.935  1.00  0.00           H
ATOM   4026 3HD2 LEU A 974     174.421 173.413 201.940  1.00  0.00           H
ATOM   4027  N   LEU A 975     171.725 175.092 197.796  1.00  0.00           N
ATOM   4028  CA  LEU A 975     171.405 174.931 196.390  1.00  0.00           C
ATOM   4029  C   LEU A 975     172.485 175.551 195.516  1.00  0.00           C
ATOM   4030  O   LEU A 975     172.379 175.544 194.287  1.00  0.00           O
ATOM   4031  CB  LEU A 975     170.048 175.573 196.077  1.00  0.00           C
ATOM   4032  CG  LEU A 975     168.835 174.935 196.766  1.00  0.00           C
ATOM   4033  CD1 LEU A 975     167.590 175.761 196.472  1.00  0.00           C
ATOM   4034  CD2 LEU A 975     168.669 173.503 196.279  1.00  0.00           C
ATOM   4035  H   LEU A 975     171.157 175.706 198.363  1.00  0.00           H
ATOM   4036  HA  LEU A 975     171.348 173.865 196.168  1.00  0.00           H
ATOM   4037 1HB  LEU A 975     170.083 176.620 196.371  1.00  0.00           H
ATOM   4038 2HB  LEU A 975     169.880 175.525 195.001  1.00  0.00           H
ATOM   4039  HG  LEU A 975     168.988 174.935 197.846  1.00  0.00           H
ATOM   4040 1HD1 LEU A 975     166.729 175.308 196.962  1.00  0.00           H
ATOM   4041 2HD1 LEU A 975     167.729 176.774 196.848  1.00  0.00           H
ATOM   4042 3HD1 LEU A 975     167.420 175.792 195.397  1.00  0.00           H
ATOM   4043 1HD2 LEU A 975     167.807 173.049 196.770  1.00  0.00           H
ATOM   4044 2HD2 LEU A 975     168.514 173.501 195.200  1.00  0.00           H
ATOM   4045 3HD2 LEU A 975     169.566 172.931 196.518  1.00  0.00           H
ATOM   4046  N   VAL A 976     173.534 176.149 196.080  1.00  0.00           N
ATOM   4047  CA  VAL A 976     174.653 176.644 195.286  1.00  0.00           C
ATOM   4048  C   VAL A 976     175.270 175.529 194.451  1.00  0.00           C
ATOM   4049  O   VAL A 976     176.068 175.785 193.549  1.00  0.00           O
ATOM   4050  CB  VAL A 976     175.732 177.252 196.202  1.00  0.00           C
ATOM   4051  CG1 VAL A 976     175.169 178.435 196.974  1.00  0.00           C
ATOM   4052  CG2 VAL A 976     176.261 176.190 197.154  1.00  0.00           C
ATOM   4053  H   VAL A 976     173.554 176.263 197.083  1.00  0.00           H
ATOM   4054  HA  VAL A 976     174.285 177.420 194.615  1.00  0.00           H
ATOM   4055  HB  VAL A 976     176.548 177.628 195.586  1.00  0.00           H
ATOM   4056 1HG1 VAL A 976     175.945 178.853 197.617  1.00  0.00           H
ATOM   4057 2HG1 VAL A 976     174.829 179.198 196.274  1.00  0.00           H
ATOM   4058 3HG1 VAL A 976     174.331 178.105 197.587  1.00  0.00           H
ATOM   4059 1HG2 VAL A 976     177.024 176.626 197.798  1.00  0.00           H
ATOM   4060 2HG2 VAL A 976     175.443 175.809 197.766  1.00  0.00           H
ATOM   4061 3HG2 VAL A 976     176.697 175.371 196.580  1.00  0.00           H
ATOM   4062  N   ALA A 977     174.896 174.291 194.756  1.00  0.00           N
ATOM   4063  CA  ALA A 977     175.424 173.134 194.044  1.00  0.00           C
ATOM   4064  C   ALA A 977     175.090 173.201 192.560  1.00  0.00           C
ATOM   4065  O   ALA A 977     175.766 172.587 191.733  1.00  0.00           O
ATOM   4066  CB  ALA A 977     174.885 171.847 194.650  1.00  0.00           C
ATOM   4067  H   ALA A 977     174.228 174.149 195.500  1.00  0.00           H
ATOM   4068  HA  ALA A 977     176.510 173.142 194.143  1.00  0.00           H
ATOM   4069 1HB  ALA A 977     175.288 170.992 194.108  1.00  0.00           H
ATOM   4070 2HB  ALA A 977     175.181 171.786 195.698  1.00  0.00           H
ATOM   4071 3HB  ALA A 977     173.798 171.841 194.580  1.00  0.00           H
ATOM   4072  N   MET A 978     174.044 173.949 192.227  1.00  0.00           N
ATOM   4073  CA  MET A 978     173.558 174.020 190.854  1.00  0.00           C
ATOM   4074  C   MET A 978     174.349 175.037 190.041  1.00  0.00           C
ATOM   4075  O   MET A 978     174.234 175.092 188.817  1.00  0.00           O
ATOM   4076  CB  MET A 978     172.070 174.364 190.837  1.00  0.00           C
ATOM   4077  CG  MET A 978     171.181 173.352 191.545  1.00  0.00           C
ATOM   4078  SD  MET A 978     171.309 171.698 190.835  1.00  0.00           S
ATOM   4079  CE  MET A 978     170.482 171.940 189.265  1.00  0.00           C
ATOM   4080  H   MET A 978     173.573 174.483 192.944  1.00  0.00           H
ATOM   4081  HA  MET A 978     173.697 173.045 190.387  1.00  0.00           H
ATOM   4082 1HB  MET A 978     171.916 175.333 191.311  1.00  0.00           H
ATOM   4083 2HB  MET A 978     171.727 174.447 189.805  1.00  0.00           H
ATOM   4084 1HG  MET A 978     171.459 173.297 192.597  1.00  0.00           H
ATOM   4085 2HG  MET A 978     170.142 173.674 191.483  1.00  0.00           H
ATOM   4086 1HE  MET A 978     170.480 171.003 188.707  1.00  0.00           H
ATOM   4087 2HE  MET A 978     169.455 172.262 189.440  1.00  0.00           H
ATOM   4088 3HE  MET A 978     171.009 172.703 188.690  1.00  0.00           H
ATOM   4089  N   PHE A 979     175.152 175.841 190.730  1.00  0.00           N
ATOM   4090  CA  PHE A 979     175.857 176.947 190.093  1.00  0.00           C
ATOM   4091  C   PHE A 979     176.594 176.485 188.843  1.00  0.00           C
ATOM   4092  O   PHE A 979     176.189 176.798 187.722  1.00  0.00           O
ATOM   4093  CB  PHE A 979     176.850 177.581 191.070  1.00  0.00           C
ATOM   4094  CG  PHE A 979     177.712 178.645 190.453  1.00  0.00           C
ATOM   4095  CD1 PHE A 979     177.193 179.898 190.163  1.00  0.00           C
ATOM   4096  CD2 PHE A 979     179.044 178.395 190.159  1.00  0.00           C
ATOM   4097  CE1 PHE A 979     177.985 180.877 189.595  1.00  0.00           C
ATOM   4098  CE2 PHE A 979     179.839 179.372 189.592  1.00  0.00           C
ATOM   4099  CZ  PHE A 979     179.308 180.615 189.310  1.00  0.00           C
ATOM   4100  H   PHE A 979     175.279 175.681 191.719  1.00  0.00           H
ATOM   4101  HA  PHE A 979     175.125 177.701 189.801  1.00  0.00           H
ATOM   4102 1HB  PHE A 979     176.307 178.025 191.903  1.00  0.00           H
ATOM   4103 2HB  PHE A 979     177.501 176.810 191.478  1.00  0.00           H
ATOM   4104  HD1 PHE A 979     176.146 180.106 190.390  1.00  0.00           H
ATOM   4105  HD2 PHE A 979     179.463 177.413 190.382  1.00  0.00           H
ATOM   4106  HE1 PHE A 979     177.564 181.857 189.373  1.00  0.00           H
ATOM   4107  HE2 PHE A 979     180.884 179.163 189.367  1.00  0.00           H
ATOM   4108  HZ  PHE A 979     179.933 181.386 188.861  1.00  0.00           H
ATOM   4109  N   GLY A 980     177.675 175.741 189.039  1.00  0.00           N
ATOM   4110  CA  GLY A 980     178.511 175.294 187.932  1.00  0.00           C
ATOM   4111  C   GLY A 980     177.871 174.123 187.196  1.00  0.00           C
ATOM   4112  O   GLY A 980     178.116 173.916 186.008  1.00  0.00           O
ATOM   4113  H   GLY A 980     177.927 175.477 189.982  1.00  0.00           H
ATOM   4114 1HA  GLY A 980     178.670 176.121 187.239  1.00  0.00           H
ATOM   4115 2HA  GLY A 980     179.489 174.999 188.310  1.00  0.00           H
ATOM   4116  N   TYR A 981     177.049 173.361 187.910  1.00  0.00           N
ATOM   4117  CA  TYR A 981     176.399 172.189 187.335  1.00  0.00           C
ATOM   4118  C   TYR A 981     175.529 172.571 186.145  1.00  0.00           C
ATOM   4119  O   TYR A 981     175.737 172.086 185.032  1.00  0.00           O
ATOM   4120  CB  TYR A 981     175.561 171.468 188.394  1.00  0.00           C
ATOM   4121  CG  TYR A 981     174.841 170.245 187.873  1.00  0.00           C
ATOM   4122  CD1 TYR A 981     175.531 169.054 187.702  1.00  0.00           C
ATOM   4123  CD2 TYR A 981     173.490 170.313 187.566  1.00  0.00           C
ATOM   4124  CE1 TYR A 981     174.873 167.936 187.226  1.00  0.00           C
ATOM   4125  CE2 TYR A 981     172.832 169.196 187.091  1.00  0.00           C
ATOM   4126  CZ  TYR A 981     173.518 168.011 186.920  1.00  0.00           C
ATOM   4127  OH  TYR A 981     172.863 166.898 186.446  1.00  0.00           O
ATOM   4128  H   TYR A 981     176.870 173.600 188.875  1.00  0.00           H
ATOM   4129  HA  TYR A 981     177.169 171.507 186.978  1.00  0.00           H
ATOM   4130 1HB  TYR A 981     176.205 171.159 189.219  1.00  0.00           H
ATOM   4131 2HB  TYR A 981     174.818 172.154 188.799  1.00  0.00           H
ATOM   4132  HD1 TYR A 981     176.593 168.999 187.943  1.00  0.00           H
ATOM   4133  HD2 TYR A 981     172.948 171.250 187.700  1.00  0.00           H
ATOM   4134  HE1 TYR A 981     175.415 167.000 187.091  1.00  0.00           H
ATOM   4135  HE2 TYR A 981     171.770 169.250 186.849  1.00  0.00           H
ATOM   4136  HH  TYR A 981     173.472 166.156 186.421  1.00  0.00           H
ATOM   4137  N   THR A 982     174.556 173.442 186.384  1.00  0.00           N
ATOM   4138  CA  THR A 982     173.716 173.966 185.313  1.00  0.00           C
ATOM   4139  C   THR A 982     174.519 174.842 184.361  1.00  0.00           C
ATOM   4140  O   THR A 982     174.442 174.684 183.142  1.00  0.00           O
ATOM   4141  CB  THR A 982     172.532 174.770 185.880  1.00  0.00           C
ATOM   4142  OG1 THR A 982     171.712 173.914 186.686  1.00  0.00           O
ATOM   4143  CG2 THR A 982     171.694 175.353 184.753  1.00  0.00           C
ATOM   4144  H   THR A 982     174.393 173.750 187.331  1.00  0.00           H
ATOM   4145  HA  THR A 982     173.318 173.125 184.743  1.00  0.00           H
ATOM   4146  HB  THR A 982     172.908 175.581 186.503  1.00  0.00           H
ATOM   4147  HG1 THR A 982     172.224 173.151 186.966  1.00  0.00           H
ATOM   4148 1HG2 THR A 982     170.862 175.918 185.172  1.00  0.00           H
ATOM   4149 2HG2 THR A 982     172.311 176.013 184.144  1.00  0.00           H
ATOM   4150 3HG2 THR A 982     171.307 174.545 184.132  1.00  0.00           H
ATOM   4151  N   VAL A 983     175.648 175.961 184.914  1.00  0.00           N
ATOM   4152  CA  VAL A 983     176.211 176.685 183.781  1.00  0.00           C
ATOM   4153  C   VAL A 983     176.885 175.733 182.800  1.00  0.00           C
ATOM   4154  O   VAL A 983     176.712 175.852 181.587  1.00  0.00           O
ATOM   4155  CB  VAL A 983     177.236 177.726 184.267  1.00  0.00           C
ATOM   4156  CG1 VAL A 983     177.996 178.317 183.089  1.00  0.00           C
ATOM   4157  CG2 VAL A 983     176.530 178.818 185.056  1.00  0.00           C
ATOM   4158  H   VAL A 983     175.984 176.165 185.844  1.00  0.00           H
ATOM   4159  HA  VAL A 983     175.403 177.205 183.265  1.00  0.00           H
ATOM   4160  HB  VAL A 983     177.968 177.231 184.906  1.00  0.00           H
ATOM   4161 1HG1 VAL A 983     178.716 179.051 183.451  1.00  0.00           H
ATOM   4162 2HG1 VAL A 983     178.523 177.523 182.560  1.00  0.00           H
ATOM   4163 3HG1 VAL A 983     177.295 178.803 182.411  1.00  0.00           H
ATOM   4164 1HG2 VAL A 983     177.261 179.551 185.398  1.00  0.00           H
ATOM   4165 2HG2 VAL A 983     175.794 179.310 184.419  1.00  0.00           H
ATOM   4166 3HG2 VAL A 983     176.028 178.378 185.918  1.00  0.00           H
ATOM   4167  N   GLY A 984     177.653 174.789 183.332  1.00  0.00           N
ATOM   4168  CA  GLY A 984     178.383 173.836 182.503  1.00  0.00           C
ATOM   4169  C   GLY A 984     177.476 173.223 181.443  1.00  0.00           C
ATOM   4170  O   GLY A 984     177.748 173.325 180.247  1.00  0.00           O
ATOM   4171  H   GLY A 984     177.735 174.729 184.337  1.00  0.00           H
ATOM   4172 1HA  GLY A 984     179.222 174.340 182.023  1.00  0.00           H
ATOM   4173 2HA  GLY A 984     178.797 173.049 183.132  1.00  0.00           H
ATOM   4174  N   ILE A 985     176.399 172.586 181.888  1.00  0.00           N
ATOM   4175  CA  ILE A 985     175.513 171.858 180.988  1.00  0.00           C
ATOM   4176  C   ILE A 985     174.907 172.786 179.942  1.00  0.00           C
ATOM   4177  O   ILE A 985     174.899 172.474 178.752  1.00  0.00           O
ATOM   4178  CB  ILE A 985     174.386 171.162 181.773  1.00  0.00           C
ATOM   4179  CG1 ILE A 985     174.955 170.034 182.637  1.00  0.00           C
ATOM   4180  CG2 ILE A 985     173.328 170.625 180.820  1.00  0.00           C
ATOM   4181  CD1 ILE A 985     173.984 169.505 183.668  1.00  0.00           C
ATOM   4182  H   ILE A 985     176.189 172.608 182.876  1.00  0.00           H
ATOM   4183  HA  ILE A 985     176.094 171.097 180.472  1.00  0.00           H
ATOM   4184  HB  ILE A 985     173.920 171.875 182.452  1.00  0.00           H
ATOM   4185 1HG1 ILE A 985     175.261 169.205 181.999  1.00  0.00           H
ATOM   4186 2HG1 ILE A 985     175.844 170.389 183.159  1.00  0.00           H
ATOM   4187 1HG2 ILE A 985     172.540 170.135 181.391  1.00  0.00           H
ATOM   4188 2HG2 ILE A 985     172.904 171.448 180.247  1.00  0.00           H
ATOM   4189 3HG2 ILE A 985     173.784 169.905 180.139  1.00  0.00           H
ATOM   4190 1HD1 ILE A 985     174.460 168.709 184.241  1.00  0.00           H
ATOM   4191 2HD1 ILE A 985     173.692 170.312 184.340  1.00  0.00           H
ATOM   4192 3HD1 ILE A 985     173.101 169.111 183.167  1.00  0.00           H
ATOM   4193  N   VAL A 986     174.401 173.929 180.394  1.00  0.00           N
ATOM   4194  CA  VAL A 986     173.749 174.882 179.505  1.00  0.00           C
ATOM   4195  C   VAL A 986     174.708 175.383 178.434  1.00  0.00           C
ATOM   4196  O   VAL A 986     174.351 175.469 177.258  1.00  0.00           O
ATOM   4197  CB  VAL A 986     173.211 176.081 180.309  1.00  0.00           C
ATOM   4198  CG1 VAL A 986     172.754 177.189 179.372  1.00  0.00           C
ATOM   4199  CG2 VAL A 986     172.071 175.630 181.210  1.00  0.00           C
ATOM   4200  H   VAL A 986     174.471 174.143 181.378  1.00  0.00           H
ATOM   4201  HA  VAL A 986     172.910 174.383 179.017  1.00  0.00           H
ATOM   4202  HB  VAL A 986     174.018 176.488 180.919  1.00  0.00           H
ATOM   4203 1HG1 VAL A 986     172.377 178.028 179.958  1.00  0.00           H
ATOM   4204 2HG1 VAL A 986     173.595 177.520 178.763  1.00  0.00           H
ATOM   4205 3HG1 VAL A 986     171.961 176.814 178.725  1.00  0.00           H
ATOM   4206 1HG2 VAL A 986     171.696 176.483 181.776  1.00  0.00           H
ATOM   4207 2HG2 VAL A 986     171.267 175.218 180.600  1.00  0.00           H
ATOM   4208 3HG2 VAL A 986     172.431 174.867 181.900  1.00  0.00           H
ATOM   4209  N   GLN A 987     175.928 175.713 178.846  1.00  0.00           N
ATOM   4210  CA  GLN A 987     176.943 176.204 177.921  1.00  0.00           C
ATOM   4211  C   GLN A 987     177.418 175.098 176.987  1.00  0.00           C
ATOM   4212  O   GLN A 987     177.771 175.354 175.836  1.00  0.00           O
ATOM   4213  CB  GLN A 987     178.132 176.786 178.690  1.00  0.00           C
ATOM   4214  CG  GLN A 987     177.810 178.048 179.472  1.00  0.00           C
ATOM   4215  CD  GLN A 987     177.326 179.174 178.578  1.00  0.00           C
ATOM   4216  OE1 GLN A 987     177.942 179.482 177.554  1.00  0.00           O
ATOM   4217  NE2 GLN A 987     176.216 179.796 178.961  1.00  0.00           N
ATOM   4218  H   GLN A 987     176.157 175.620 179.825  1.00  0.00           H
ATOM   4219  HA  GLN A 987     176.502 176.992 177.312  1.00  0.00           H
ATOM   4220 1HB  GLN A 987     178.510 176.042 179.392  1.00  0.00           H
ATOM   4221 2HB  GLN A 987     178.937 177.017 177.993  1.00  0.00           H
ATOM   4222 1HG  GLN A 987     177.027 177.825 180.196  1.00  0.00           H
ATOM   4223 2HG  GLN A 987     178.710 178.383 179.986  1.00  0.00           H
ATOM   4224 1HE2 GLN A 987     175.848 180.547 178.411  1.00  0.00           H
ATOM   4225 2HE2 GLN A 987     175.748 179.514 179.798  1.00  0.00           H
ATOM   4226  N   GLU A 988     177.424 173.868 177.490  1.00  0.00           N
ATOM   4227  CA  GLU A 988     177.866 172.721 176.704  1.00  0.00           C
ATOM   4228  C   GLU A 988     176.801 171.634 176.667  1.00  0.00           C
ATOM   4229  O   GLU A 988     175.724 171.826 176.103  1.00  0.00           O
ATOM   4230  CB  GLU A 988     179.167 172.153 177.276  1.00  0.00           C
ATOM   4231  CG  GLU A 988     180.349 173.111 177.222  1.00  0.00           C
ATOM   4232  CD  GLU A 988     180.734 173.486 175.818  1.00  0.00           C
ATOM   4233  OE1 GLU A 988     180.916 172.602 175.016  1.00  0.00           O
ATOM   4234  OE2 GLU A 988     180.848 174.659 175.547  1.00  0.00           O
ATOM   4235  H   GLU A 988     177.114 173.723 178.440  1.00  0.00           H
ATOM   4236  HA  GLU A 988     178.049 173.053 175.682  1.00  0.00           H
ATOM   4237 1HB  GLU A 988     179.014 171.870 178.317  1.00  0.00           H
ATOM   4238 2HB  GLU A 988     179.442 171.252 176.728  1.00  0.00           H
ATOM   4239 1HG  GLU A 988     180.094 174.018 177.771  1.00  0.00           H
ATOM   4240 2HG  GLU A 988     181.202 172.648 177.716  1.00  0.00           H
ATOM   4241  N   ASN A 989     177.107 170.492 177.273  1.00  0.00           N
ATOM   4242  CA  ASN A 989     176.151 169.395 177.369  1.00  0.00           C
ATOM   4243  C   ASN A 989     176.376 168.577 178.634  1.00  0.00           C
ATOM   4244  O   ASN A 989     175.664 167.608 178.892  1.00  0.00           O
ATOM   4245  CB  ASN A 989     176.231 168.509 176.140  1.00  0.00           C
ATOM   4246  CG  ASN A 989     177.581 167.869 175.975  1.00  0.00           C
ATOM   4247  OD1 ASN A 989     178.424 167.927 176.877  1.00  0.00           O
ATOM   4248  ND2 ASN A 989     177.803 167.259 174.838  1.00  0.00           N
ATOM   4249  H   ASN A 989     178.026 170.380 177.677  1.00  0.00           H
ATOM   4250  HA  ASN A 989     175.147 169.816 177.431  1.00  0.00           H
ATOM   4251 1HB  ASN A 989     175.476 167.724 176.207  1.00  0.00           H
ATOM   4252 2HB  ASN A 989     176.010 169.100 175.251  1.00  0.00           H
ATOM   4253 1HD2 ASN A 989     178.684 166.815 174.673  1.00  0.00           H
ATOM   4254 2HD2 ASN A 989     177.093 167.236 174.136  1.00  0.00           H
ATOM   4255  N   ASN A 990     177.370 168.974 179.420  1.00  0.00           N
ATOM   4256  CA  ASN A 990     177.741 168.234 180.621  1.00  0.00           C
ATOM   4257  C   ASN A 990     178.333 169.158 181.678  1.00  0.00           C
ATOM   4258  O   ASN A 990     178.280 170.381 181.546  1.00  0.00           O
ATOM   4259  CB  ASN A 990     178.712 167.119 180.282  1.00  0.00           C
ATOM   4260  CG  ASN A 990     180.010 167.633 179.724  1.00  0.00           C
ATOM   4261  OD1 ASN A 990     180.394 168.783 179.969  1.00  0.00           O
ATOM   4262  ND2 ASN A 990     180.695 166.804 178.977  1.00  0.00           N
ATOM   4263  H   ASN A 990     177.884 169.810 179.180  1.00  0.00           H
ATOM   4264  HA  ASN A 990     176.839 167.792 181.047  1.00  0.00           H
ATOM   4265 1HB  ASN A 990     178.922 166.534 181.178  1.00  0.00           H
ATOM   4266 2HB  ASN A 990     178.257 166.449 179.552  1.00  0.00           H
ATOM   4267 1HD2 ASN A 990     181.566 167.092 178.579  1.00  0.00           H
ATOM   4268 2HD2 ASN A 990     180.347 165.883 178.805  1.00  0.00           H
ATOM   4269  N   ASP A 991     178.895 168.567 182.726  1.00  0.00           N
ATOM   4270  CA  ASP A 991     179.506 169.335 183.803  1.00  0.00           C
ATOM   4271  C   ASP A 991     180.882 169.850 183.402  1.00  0.00           C
ATOM   4272  O   ASP A 991     181.897 169.445 183.970  1.00  0.00           O
ATOM   4273  CB  ASP A 991     179.622 168.484 185.070  1.00  0.00           C
ATOM   4274  CG  ASP A 991     180.394 167.190 184.845  1.00  0.00           C
ATOM   4275  OD1 ASP A 991     180.508 166.778 183.715  1.00  0.00           O
ATOM   4276  OD2 ASP A 991     180.861 166.627 185.806  1.00  0.00           O
ATOM   4277  H   ASP A 991     178.900 167.558 182.777  1.00  0.00           H
ATOM   4278  HA  ASP A 991     178.870 170.195 184.017  1.00  0.00           H
ATOM   4279 1HB  ASP A 991     180.123 169.058 185.849  1.00  0.00           H
ATOM   4280 2HB  ASP A 991     178.625 168.237 185.435  1.00  0.00           H
ATOM   4281  N   GLN A 992     180.911 170.743 182.419  1.00  0.00           N
ATOM   4282  CA  GLN A 992     182.138 171.292 181.869  1.00  0.00           C
ATOM   4283  C   GLN A 992     183.043 171.916 182.923  1.00  0.00           C
ATOM   4284  O   GLN A 992     184.261 171.745 182.895  1.00  0.00           O
ATOM   4285  CB  GLN A 992     181.804 172.335 180.799  1.00  0.00           C
ATOM   4286  CG  GLN A 992     183.019 172.916 180.096  1.00  0.00           C
ATOM   4287  CD  GLN A 992     183.791 171.870 179.314  1.00  0.00           C
ATOM   4288  OE1 GLN A 992     183.225 171.151 178.486  1.00  0.00           O
ATOM   4289  NE2 GLN A 992     185.091 171.780 179.572  1.00  0.00           N
ATOM   4290  H   GLN A 992     180.024 171.047 182.044  1.00  0.00           H
ATOM   4291  HA  GLN A 992     182.704 170.483 181.411  1.00  0.00           H
ATOM   4292 1HB  GLN A 992     181.161 171.887 180.042  1.00  0.00           H
ATOM   4293 2HB  GLN A 992     181.252 173.158 181.252  1.00  0.00           H
ATOM   4294 1HG  GLN A 992     182.690 173.689 179.401  1.00  0.00           H
ATOM   4295 2HG  GLN A 992     183.687 173.346 180.843  1.00  0.00           H
ATOM   4296 1HE2 GLN A 992     185.652 171.108 179.086  1.00  0.00           H
ATOM   4297 2HE2 GLN A 992     185.510 172.382 180.251  1.00  0.00           H
ATOM   4298  N   VAL A 993     182.432 172.592 183.922  1.00  0.00           N
ATOM   4299  CA  VAL A 993     183.120 173.242 185.030  1.00  0.00           C
ATOM   4300  C   VAL A 993     183.911 172.238 185.864  1.00  0.00           C
ATOM   4301  O   VAL A 993     185.060 172.464 186.249  1.00  0.00           O
ATOM   4302  CB  VAL A 993     182.104 173.966 185.934  1.00  0.00           C
ATOM   4303  CG1 VAL A 993     182.790 174.511 187.177  1.00  0.00           C
ATOM   4304  CG2 VAL A 993     181.425 175.084 185.157  1.00  0.00           C
ATOM   4305  H   VAL A 993     181.424 172.635 183.874  1.00  0.00           H
ATOM   4306  HA  VAL A 993     183.815 173.978 184.623  1.00  0.00           H
ATOM   4307  HB  VAL A 993     181.354 173.249 186.269  1.00  0.00           H
ATOM   4308 1HG1 VAL A 993     182.058 175.020 187.804  1.00  0.00           H
ATOM   4309 2HG1 VAL A 993     183.238 173.690 187.736  1.00  0.00           H
ATOM   4310 3HG1 VAL A 993     183.567 175.217 186.883  1.00  0.00           H
ATOM   4311 1HG2 VAL A 993     180.708 175.591 185.802  1.00  0.00           H
ATOM   4312 2HG2 VAL A 993     182.176 175.798 184.817  1.00  0.00           H
ATOM   4313 3HG2 VAL A 993     180.906 174.666 184.295  1.00  0.00           H
ATOM   4314  N   TRP A 994     183.321 171.054 186.126  1.00  0.00           N
ATOM   4315  CA  TRP A 994     183.986 169.963 186.810  1.00  0.00           C
ATOM   4316  C   TRP A 994     185.259 169.510 186.096  1.00  0.00           C
ATOM   4317  O   TRP A 994     186.322 169.387 186.711  1.00  0.00           O
ATOM   4318  CB  TRP A 994     183.029 168.778 186.947  1.00  0.00           C
ATOM   4319  CG  TRP A 994     183.726 167.462 187.117  1.00  0.00           C
ATOM   4320  CD1 TRP A 994     184.229 166.950 188.275  1.00  0.00           C
ATOM   4321  CD2 TRP A 994     184.001 166.479 186.090  1.00  0.00           C
ATOM   4322  NE1 TRP A 994     184.797 165.722 188.042  1.00  0.00           N
ATOM   4323  CE2 TRP A 994     184.665 165.417 186.710  1.00  0.00           C
ATOM   4324  CE3 TRP A 994     183.741 166.415 184.716  1.00  0.00           C
ATOM   4325  CZ2 TRP A 994     185.079 164.298 186.005  1.00  0.00           C
ATOM   4326  CZ3 TRP A 994     184.154 165.292 184.009  1.00  0.00           C
ATOM   4327  CH2 TRP A 994     184.805 164.261 184.638  1.00  0.00           C
ATOM   4328  H   TRP A 994     182.364 170.936 185.825  1.00  0.00           H
ATOM   4329  HA  TRP A 994     184.275 170.303 187.804  1.00  0.00           H
ATOM   4330 1HB  TRP A 994     182.377 168.934 187.807  1.00  0.00           H
ATOM   4331 2HB  TRP A 994     182.395 168.718 186.062  1.00  0.00           H
ATOM   4332  HD1 TRP A 994     184.186 167.443 189.245  1.00  0.00           H
ATOM   4333  HE1 TRP A 994     185.240 165.137 188.736  1.00  0.00           H
ATOM   4334  HE3 TRP A 994     183.222 167.230 184.212  1.00  0.00           H
ATOM   4335  HZ2 TRP A 994     185.598 163.469 186.487  1.00  0.00           H
ATOM   4336  HZ3 TRP A 994     183.948 165.251 182.939  1.00  0.00           H
ATOM   4337  HH2 TRP A 994     185.115 163.395 184.053  1.00  0.00           H
ATOM   4338  N   LYS A 995     185.181 169.266 184.772  1.00  0.00           N
ATOM   4339  CA  LYS A 995     186.319 168.901 183.955  1.00  0.00           C
ATOM   4340  C   LYS A 995     187.499 169.830 184.133  1.00  0.00           C
ATOM   4341  O   LYS A 995     188.614 169.365 184.379  1.00  0.00           O
ATOM   4342  CB  LYS A 995     185.913 168.864 182.481  1.00  0.00           C
ATOM   4343  CG  LYS A 995     187.019 168.413 181.535  1.00  0.00           C
ATOM   4344  CD  LYS A 995     186.526 168.354 180.097  1.00  0.00           C
ATOM   4345  CE  LYS A 995     187.645 167.964 179.143  1.00  0.00           C
ATOM   4346  NZ  LYS A 995     187.179 167.909 177.731  1.00  0.00           N
ATOM   4347  H   LYS A 995     184.270 169.346 184.341  1.00  0.00           H
ATOM   4348  HA  LYS A 995     186.655 167.908 184.253  1.00  0.00           H
ATOM   4349 1HB  LYS A 995     185.068 168.187 182.353  1.00  0.00           H
ATOM   4350 2HB  LYS A 995     185.589 169.856 182.167  1.00  0.00           H
ATOM   4351 1HG  LYS A 995     187.856 169.110 181.595  1.00  0.00           H
ATOM   4352 2HG  LYS A 995     187.370 167.425 181.830  1.00  0.00           H
ATOM   4353 1HD  LYS A 995     185.720 167.623 180.018  1.00  0.00           H
ATOM   4354 2HD  LYS A 995     186.137 169.330 179.805  1.00  0.00           H
ATOM   4355 1HE  LYS A 995     188.455 168.688 179.217  1.00  0.00           H
ATOM   4356 2HE  LYS A 995     188.035 166.985 179.421  1.00  0.00           H
ATOM   4357 1HZ  LYS A 995     187.949 167.647 177.131  1.00  0.00           H
ATOM   4358 2HZ  LYS A 995     186.439 167.226 177.646  1.00  0.00           H
ATOM   4359 3HZ  LYS A 995     186.832 168.817 177.455  1.00  0.00           H
ATOM   4360  N   PHE A 996     187.272 171.161 184.072  1.00  0.00           N
ATOM   4361  CA  PHE A 996     188.281 172.173 184.322  1.00  0.00           C
ATOM   4362  C   PHE A 996     188.815 172.144 185.763  1.00  0.00           C
ATOM   4363  O   PHE A 996     190.018 171.995 185.981  1.00  0.00           O
ATOM   4364  CB  PHE A 996     187.705 173.558 184.018  1.00  0.00           C
ATOM   4365  CG  PHE A 996     188.649 174.686 184.322  1.00  0.00           C
ATOM   4366  CD1 PHE A 996     189.686 174.995 183.454  1.00  0.00           C
ATOM   4367  CD2 PHE A 996     188.502 175.440 185.476  1.00  0.00           C
ATOM   4368  CE1 PHE A 996     190.554 176.034 183.733  1.00  0.00           C
ATOM   4369  CE2 PHE A 996     189.368 176.479 185.757  1.00  0.00           C
ATOM   4370  CZ  PHE A 996     190.396 176.776 184.884  1.00  0.00           C
ATOM   4371  H   PHE A 996     186.334 171.449 183.834  1.00  0.00           H
ATOM   4372  HA  PHE A 996     189.130 171.987 183.662  1.00  0.00           H
ATOM   4373 1HB  PHE A 996     187.435 173.615 182.964  1.00  0.00           H
ATOM   4374 2HB  PHE A 996     186.796 173.709 184.597  1.00  0.00           H
ATOM   4375  HD1 PHE A 996     189.810 174.409 182.543  1.00  0.00           H
ATOM   4376  HD2 PHE A 996     187.691 175.206 186.166  1.00  0.00           H
ATOM   4377  HE1 PHE A 996     191.365 176.266 183.043  1.00  0.00           H
ATOM   4378  HE2 PHE A 996     189.241 177.065 186.667  1.00  0.00           H
ATOM   4379  HZ  PHE A 996     191.080 177.593 185.105  1.00  0.00           H
ATOM   4380  N   GLN A 997     187.932 172.208 186.787  1.00  0.00           N
ATOM   4381  CA  GLN A 997     188.333 172.204 188.194  1.00  0.00           C
ATOM   4382  C   GLN A 997     189.089 170.949 188.615  1.00  0.00           C
ATOM   4383  O   GLN A 997     190.074 171.003 189.350  1.00  0.00           O
ATOM   4384  CB  GLN A 997     187.100 172.373 189.086  1.00  0.00           C
ATOM   4385  CG  GLN A 997     186.468 173.752 189.019  1.00  0.00           C
ATOM   4386  CD  GLN A 997     187.381 174.835 189.562  1.00  0.00           C
ATOM   4387  OE1 GLN A 997     187.892 174.731 190.680  1.00  0.00           O
ATOM   4388  NE2 GLN A 997     187.591 175.882 188.772  1.00  0.00           N
ATOM   4389  H   GLN A 997     186.950 172.263 186.556  1.00  0.00           H
ATOM   4390  HA  GLN A 997     189.010 173.041 188.363  1.00  0.00           H
ATOM   4391 1HB  GLN A 997     186.343 171.641 188.803  1.00  0.00           H
ATOM   4392 2HB  GLN A 997     187.372 172.177 190.123  1.00  0.00           H
ATOM   4393 1HG  GLN A 997     186.241 173.986 187.979  1.00  0.00           H
ATOM   4394 2HG  GLN A 997     185.551 173.749 189.609  1.00  0.00           H
ATOM   4395 1HE2 GLN A 997     188.184 176.628 189.077  1.00  0.00           H
ATOM   4396 2HE2 GLN A 997     187.156 175.925 187.873  1.00  0.00           H
ATOM   4397  N   ARG A 998     188.655 169.775 188.112  1.00  0.00           N
ATOM   4398  CA  ARG A 998     189.330 168.504 188.298  1.00  0.00           C
ATOM   4399  C   ARG A 998     190.749 168.485 187.731  1.00  0.00           C
ATOM   4400  O   ARG A 998     191.694 168.134 188.435  1.00  0.00           O
ATOM   4401  CB  ARG A 998     188.522 167.390 187.648  1.00  0.00           C
ATOM   4402  CG  ARG A 998     189.148 166.008 187.740  1.00  0.00           C
ATOM   4403  CD  ARG A 998     188.385 165.006 186.953  1.00  0.00           C
ATOM   4404  NE  ARG A 998     188.215 165.419 185.569  1.00  0.00           N
ATOM   4405  CZ  ARG A 998     189.182 165.374 184.633  1.00  0.00           C
ATOM   4406  NH1 ARG A 998     190.381 164.934 184.946  1.00  0.00           N
ATOM   4407  NH2 ARG A 998     188.927 165.773 183.399  1.00  0.00           N
ATOM   4408  H   ARG A 998     187.801 169.804 187.573  1.00  0.00           H
ATOM   4409  HA  ARG A 998     189.409 168.307 189.367  1.00  0.00           H
ATOM   4410 1HB  ARG A 998     187.538 167.338 188.111  1.00  0.00           H
ATOM   4411 2HB  ARG A 998     188.375 167.616 186.592  1.00  0.00           H
ATOM   4412 1HG  ARG A 998     190.167 166.044 187.354  1.00  0.00           H
ATOM   4413 2HG  ARG A 998     189.166 165.685 188.781  1.00  0.00           H
ATOM   4414 1HD  ARG A 998     188.917 164.055 186.962  1.00  0.00           H
ATOM   4415 2HD  ARG A 998     187.398 164.873 187.393  1.00  0.00           H
ATOM   4416  HE  ARG A 998     187.306 165.763 185.290  1.00  0.00           H
ATOM   4417 1HH1 ARG A 998     190.576 164.629 185.889  1.00  0.00           H
ATOM   4418 2HH1 ARG A 998     191.106 164.900 184.244  1.00  0.00           H
ATOM   4419 1HH2 ARG A 998     188.005 166.112 183.158  1.00  0.00           H
ATOM   4420 2HH2 ARG A 998     189.651 165.740 182.697  1.00  0.00           H
ATOM   4421  N   TYR A 999     190.954 168.879 186.452  1.00  0.00           N
ATOM   4422  CA  TYR A 999     192.272 169.000 185.843  1.00  0.00           C
ATOM   4423  C   TYR A 999     193.247 169.765 186.728  1.00  0.00           C
ATOM   4424  O   TYR A 999     194.337 169.277 187.025  1.00  0.00           O
ATOM   4425  CB  TYR A 999     192.162 169.680 184.477  1.00  0.00           C
ATOM   4426  CG  TYR A 999     193.497 169.961 183.825  1.00  0.00           C
ATOM   4427  CD1 TYR A 999     194.165 168.950 183.150  1.00  0.00           C
ATOM   4428  CD2 TYR A 999     194.054 171.228 183.902  1.00  0.00           C
ATOM   4429  CE1 TYR A 999     195.386 169.206 182.554  1.00  0.00           C
ATOM   4430  CE2 TYR A 999     195.274 171.485 183.306  1.00  0.00           C
ATOM   4431  CZ  TYR A 999     195.939 170.479 182.635  1.00  0.00           C
ATOM   4432  OH  TYR A 999     197.154 170.734 182.042  1.00  0.00           O
ATOM   4433  H   TYR A 999     190.135 169.098 185.901  1.00  0.00           H
ATOM   4434  HA  TYR A 999     192.683 168.000 185.706  1.00  0.00           H
ATOM   4435 1HB  TYR A 999     191.579 169.050 183.803  1.00  0.00           H
ATOM   4436 2HB  TYR A 999     191.630 170.625 184.582  1.00  0.00           H
ATOM   4437  HD1 TYR A 999     193.728 167.953 183.089  1.00  0.00           H
ATOM   4438  HD2 TYR A 999     193.530 172.023 184.433  1.00  0.00           H
ATOM   4439  HE1 TYR A 999     195.910 168.411 182.024  1.00  0.00           H
ATOM   4440  HE2 TYR A 999     195.712 172.481 183.368  1.00  0.00           H
ATOM   4441  HH  TYR A 999     197.494 169.925 181.652  1.00  0.00           H
ATOM   4442  N   PHE A1000     192.827 170.951 187.217  1.00  0.00           N
ATOM   4443  CA  PHE A1000     193.575 171.770 188.156  1.00  0.00           C
ATOM   4444  C   PHE A1000     193.918 171.013 189.450  1.00  0.00           C
ATOM   4445  O   PHE A1000     195.091 170.868 189.784  1.00  0.00           O
ATOM   4446  CB  PHE A1000     192.777 173.031 188.494  1.00  0.00           C
ATOM   4447  CG  PHE A1000     193.349 173.822 189.636  1.00  0.00           C
ATOM   4448  CD1 PHE A1000     194.441 174.656 189.442  1.00  0.00           C
ATOM   4449  CD2 PHE A1000     192.798 173.735 190.905  1.00  0.00           C
ATOM   4450  CE1 PHE A1000     194.969 175.384 190.492  1.00  0.00           C
ATOM   4451  CE2 PHE A1000     193.323 174.462 191.956  1.00  0.00           C
ATOM   4452  CZ  PHE A1000     194.409 175.287 191.749  1.00  0.00           C
ATOM   4453  H   PHE A1000     191.927 171.273 186.893  1.00  0.00           H
ATOM   4454  HA  PHE A1000     194.516 172.061 187.688  1.00  0.00           H
ATOM   4455 1HB  PHE A1000     192.733 173.679 187.619  1.00  0.00           H
ATOM   4456 2HB  PHE A1000     191.755 172.756 188.749  1.00  0.00           H
ATOM   4457  HD1 PHE A1000     194.883 174.733 188.449  1.00  0.00           H
ATOM   4458  HD2 PHE A1000     191.940 173.082 191.069  1.00  0.00           H
ATOM   4459  HE1 PHE A1000     195.827 176.035 190.327  1.00  0.00           H
ATOM   4460  HE2 PHE A1000     192.879 174.385 192.949  1.00  0.00           H
ATOM   4461  HZ  PHE A1000     194.825 175.860 192.576  1.00  0.00           H
ATOM   4462  N   LEU A1001     192.920 170.428 190.149  1.00  0.00           N
ATOM   4463  CA  LEU A1001     193.129 169.664 191.380  1.00  0.00           C
ATOM   4464  C   LEU A1001     193.998 168.416 191.233  1.00  0.00           C
ATOM   4465  O   LEU A1001     194.821 168.114 192.099  1.00  0.00           O
ATOM   4466  CB  LEU A1001     191.767 169.251 191.951  1.00  0.00           C
ATOM   4467  CG  LEU A1001     190.898 170.393 192.492  1.00  0.00           C
ATOM   4468  CD1 LEU A1001     189.514 169.860 192.837  1.00  0.00           C
ATOM   4469  CD2 LEU A1001     191.568 171.006 193.713  1.00  0.00           C
ATOM   4470  H   LEU A1001     191.983 170.532 189.788  1.00  0.00           H
ATOM   4471  HA  LEU A1001     193.643 170.302 192.098  1.00  0.00           H
ATOM   4472 1HB  LEU A1001     191.202 168.746 191.169  1.00  0.00           H
ATOM   4473 2HB  LEU A1001     191.931 168.545 192.765  1.00  0.00           H
ATOM   4474  HG  LEU A1001     190.779 171.156 191.723  1.00  0.00           H
ATOM   4475 1HD1 LEU A1001     188.897 170.672 193.221  1.00  0.00           H
ATOM   4476 2HD1 LEU A1001     189.051 169.445 191.942  1.00  0.00           H
ATOM   4477 3HD1 LEU A1001     189.603 169.082 193.594  1.00  0.00           H
ATOM   4478 1HD2 LEU A1001     190.950 171.819 194.098  1.00  0.00           H
ATOM   4479 2HD2 LEU A1001     191.686 170.244 194.484  1.00  0.00           H
ATOM   4480 3HD2 LEU A1001     192.547 171.395 193.434  1.00  0.00           H
ATOM   4481  N   VAL A1002     193.864 167.646 190.130  1.00  0.00           N
ATOM   4482  CA  VAL A1002     194.734 166.500 189.877  1.00  0.00           C
ATOM   4483  C   VAL A1002     196.187 166.925 189.680  1.00  0.00           C
ATOM   4484  O   VAL A1002     197.086 166.399 190.332  1.00  0.00           O
ATOM   4485  CB  VAL A1002     194.256 165.735 188.628  1.00  0.00           C
ATOM   4486  CG1 VAL A1002     195.273 164.676 188.230  1.00  0.00           C
ATOM   4487  CG2 VAL A1002     192.898 165.105 188.896  1.00  0.00           C
ATOM   4488  H   VAL A1002     193.140 167.871 189.462  1.00  0.00           H
ATOM   4489  HA  VAL A1002     194.686 165.832 190.737  1.00  0.00           H
ATOM   4490  HB  VAL A1002     194.176 166.433 187.795  1.00  0.00           H
ATOM   4491 1HG1 VAL A1002     194.919 164.146 187.346  1.00  0.00           H
ATOM   4492 2HG1 VAL A1002     196.228 165.154 188.009  1.00  0.00           H
ATOM   4493 3HG1 VAL A1002     195.401 163.969 189.049  1.00  0.00           H
ATOM   4494 1HG2 VAL A1002     192.565 164.567 188.008  1.00  0.00           H
ATOM   4495 2HG2 VAL A1002     192.977 164.412 189.733  1.00  0.00           H
ATOM   4496 3HG2 VAL A1002     192.176 165.886 189.138  1.00  0.00           H
ATOM   4497  N   GLN A1003     196.452 167.937 188.820  1.00  0.00           N
ATOM   4498  CA  GLN A1003     197.785 168.498 188.644  1.00  0.00           C
ATOM   4499  C   GLN A1003     198.385 169.042 189.940  1.00  0.00           C
ATOM   4500  O   GLN A1003     199.545 168.774 190.246  1.00  0.00           O
ATOM   4501  CB  GLN A1003     197.746 169.609 187.591  1.00  0.00           C
ATOM   4502  CG  GLN A1003     199.103 170.214 187.274  1.00  0.00           C
ATOM   4503  CD  GLN A1003     200.033 169.226 186.596  1.00  0.00           C
ATOM   4504  OE1 GLN A1003     199.718 168.683 185.534  1.00  0.00           O
ATOM   4505  NE2 GLN A1003     201.187 168.986 187.208  1.00  0.00           N
ATOM   4506  H   GLN A1003     195.685 168.315 188.281  1.00  0.00           H
ATOM   4507  HA  GLN A1003     198.449 167.706 188.299  1.00  0.00           H
ATOM   4508 1HB  GLN A1003     197.328 169.217 186.664  1.00  0.00           H
ATOM   4509 2HB  GLN A1003     197.091 170.410 187.932  1.00  0.00           H
ATOM   4510 1HG  GLN A1003     198.963 171.065 186.608  1.00  0.00           H
ATOM   4511 2HG  GLN A1003     199.569 170.540 188.204  1.00  0.00           H
ATOM   4512 1HE2 GLN A1003     201.842 168.344 186.808  1.00  0.00           H
ATOM   4513 2HE2 GLN A1003     201.403 169.448 188.068  1.00  0.00           H
ATOM   4514  N   GLU A1004     197.599 169.761 190.772  1.00  0.00           N
ATOM   4515  CA  GLU A1004     198.004 170.214 192.095  1.00  0.00           C
ATOM   4516  C   GLU A1004     198.464 169.078 193.016  1.00  0.00           C
ATOM   4517  O   GLU A1004     199.600 169.064 193.497  1.00  0.00           O
ATOM   4518  CB  GLU A1004     196.848 170.969 192.755  1.00  0.00           C
ATOM   4519  CG  GLU A1004     197.157 171.499 194.148  1.00  0.00           C
ATOM   4520  CD  GLU A1004     195.982 172.187 194.786  1.00  0.00           C
ATOM   4521  OE1 GLU A1004     194.947 172.250 194.167  1.00  0.00           O
ATOM   4522  OE2 GLU A1004     196.120 172.651 195.893  1.00  0.00           O
ATOM   4523  H   GLU A1004     196.675 169.988 190.435  1.00  0.00           H
ATOM   4524  HA  GLU A1004     198.854 170.889 191.985  1.00  0.00           H
ATOM   4525 1HB  GLU A1004     196.563 171.816 192.130  1.00  0.00           H
ATOM   4526 2HB  GLU A1004     195.981 170.313 192.831  1.00  0.00           H
ATOM   4527 1HG  GLU A1004     197.464 170.668 194.782  1.00  0.00           H
ATOM   4528 2HG  GLU A1004     197.990 172.198 194.083  1.00  0.00           H
ATOM   4529  N   TYR A1005     197.612 168.049 193.241  1.00  0.00           N
ATOM   4530  CA  TYR A1005     197.988 166.836 193.956  1.00  0.00           C
ATOM   4531  C   TYR A1005     199.308 166.214 193.456  1.00  0.00           C
ATOM   4532  O   TYR A1005     200.219 165.990 194.250  1.00  0.00           O
ATOM   4533  CB  TYR A1005     196.855 165.812 193.856  1.00  0.00           C
ATOM   4534  CG  TYR A1005     197.235 164.431 194.343  1.00  0.00           C
ATOM   4535  CD1 TYR A1005     197.261 164.158 195.702  1.00  0.00           C
ATOM   4536  CD2 TYR A1005     197.558 163.438 193.429  1.00  0.00           C
ATOM   4537  CE1 TYR A1005     197.608 162.896 196.147  1.00  0.00           C
ATOM   4538  CE2 TYR A1005     197.905 162.177 193.874  1.00  0.00           C
ATOM   4539  CZ  TYR A1005     197.931 161.905 195.227  1.00  0.00           C
ATOM   4540  OH  TYR A1005     198.277 160.649 195.669  1.00  0.00           O
ATOM   4541  H   TYR A1005     196.670 168.141 192.888  1.00  0.00           H
ATOM   4542  HA  TYR A1005     198.150 167.088 195.003  1.00  0.00           H
ATOM   4543 1HB  TYR A1005     196.000 166.156 194.441  1.00  0.00           H
ATOM   4544 2HB  TYR A1005     196.529 165.729 192.819  1.00  0.00           H
ATOM   4545  HD1 TYR A1005     197.007 164.938 196.420  1.00  0.00           H
ATOM   4546  HD2 TYR A1005     197.539 163.653 192.361  1.00  0.00           H
ATOM   4547  HE1 TYR A1005     197.628 162.682 197.215  1.00  0.00           H
ATOM   4548  HE2 TYR A1005     198.160 161.397 193.156  1.00  0.00           H
ATOM   4549  HH  TYR A1005     198.983 160.722 196.316  1.00  0.00           H
ATOM   4550  N   CYS A1006     199.462 165.979 192.131  1.00  0.00           N
ATOM   4551  CA  CYS A1006     200.664 165.430 191.490  1.00  0.00           C
ATOM   4552  C   CYS A1006     201.937 166.281 191.600  1.00  0.00           C
ATOM   4553  O   CYS A1006     203.018 165.805 191.266  1.00  0.00           O
ATOM   4554  CB  CYS A1006     200.379 165.194 190.007  1.00  0.00           C
ATOM   4555  SG  CYS A1006     199.109 163.946 189.689  1.00  0.00           S
ATOM   4556  H   CYS A1006     198.662 166.212 191.559  1.00  0.00           H
ATOM   4557  HA  CYS A1006     200.907 164.480 191.965  1.00  0.00           H
ATOM   4558 1HB  CYS A1006     200.058 166.127 189.544  1.00  0.00           H
ATOM   4559 2HB  CYS A1006     201.295 164.878 189.506  1.00  0.00           H
ATOM   4560  HG  CYS A1006     198.086 164.676 190.122  1.00  0.00           H
ATOM   4561  N   ASN A1007     201.857 167.546 192.064  1.00  0.00           N
ATOM   4562  CA  ASN A1007     203.012 168.429 192.220  1.00  0.00           C
ATOM   4563  C   ASN A1007     203.776 168.212 193.526  1.00  0.00           C
ATOM   4564  O   ASN A1007     204.877 168.733 193.725  1.00  0.00           O
ATOM   4565  CB  ASN A1007     202.572 169.877 192.110  1.00  0.00           C
ATOM   4566  CG  ASN A1007     202.051 170.221 190.742  1.00  0.00           C
ATOM   4567  OD1 ASN A1007     202.371 169.548 189.755  1.00  0.00           O
ATOM   4568  ND2 ASN A1007     201.254 171.256 190.664  1.00  0.00           N
ATOM   4569  H   ASN A1007     200.940 167.887 192.313  1.00  0.00           H
ATOM   4570  HA  ASN A1007     203.723 168.214 191.421  1.00  0.00           H
ATOM   4571 1HB  ASN A1007     201.790 170.077 192.844  1.00  0.00           H
ATOM   4572 2HB  ASN A1007     203.413 170.532 192.341  1.00  0.00           H
ATOM   4573 1HD2 ASN A1007     200.877 171.531 189.779  1.00  0.00           H
ATOM   4574 2HD2 ASN A1007     201.022 171.772 191.488  1.00  0.00           H
ATOM   4575  N   ARG A1008     203.223 167.417 194.463  1.00  0.00           N
ATOM   4576  CA  ARG A1008     203.835 167.195 195.761  1.00  0.00           C
ATOM   4577  C   ARG A1008     204.969 166.169 195.672  1.00  0.00           C
ATOM   4578  O   ARG A1008     205.242 165.539 194.655  1.00  0.00           O
ATOM   4579  CB  ARG A1008     202.794 166.718 196.762  1.00  0.00           C
ATOM   4580  CG  ARG A1008     202.025 167.827 197.463  1.00  0.00           C
ATOM   4581  CD  ARG A1008     201.288 168.679 196.496  1.00  0.00           C
ATOM   4582  NE  ARG A1008     200.291 169.509 197.155  1.00  0.00           N
ATOM   4583  CZ  ARG A1008     199.695 170.579 196.594  1.00  0.00           C
ATOM   4584  NH1 ARG A1008     200.004 170.936 195.367  1.00  0.00           N
ATOM   4585  NH2 ARG A1008     198.799 171.270 197.277  1.00  0.00           N
ATOM   4586  H   ARG A1008     202.348 166.961 194.246  1.00  0.00           H
ATOM   4587  HA  ARG A1008     204.252 168.139 196.112  1.00  0.00           H
ATOM   4588 1HB  ARG A1008     202.068 166.082 196.257  1.00  0.00           H
ATOM   4589 2HB  ARG A1008     203.278 166.115 197.531  1.00  0.00           H
ATOM   4590 1HG  ARG A1008     201.304 167.389 198.154  1.00  0.00           H
ATOM   4591 2HG  ARG A1008     202.721 168.459 198.016  1.00  0.00           H
ATOM   4592 1HD  ARG A1008     201.989 169.334 195.980  1.00  0.00           H
ATOM   4593 2HD  ARG A1008     200.779 168.048 195.769  1.00  0.00           H
ATOM   4594  HE  ARG A1008     200.027 169.265 198.100  1.00  0.00           H
ATOM   4595 1HH1 ARG A1008     200.689 170.408 194.845  1.00  0.00           H
ATOM   4596 2HH1 ARG A1008     199.558 171.738 194.947  1.00  0.00           H
ATOM   4597 1HH2 ARG A1008     198.562 170.996 198.221  1.00  0.00           H
ATOM   4598 2HH2 ARG A1008     198.353 172.072 196.857  1.00  0.00           H
ATOM   4599  N   LEU A1009     205.728 166.013 196.762  1.00  0.00           N
ATOM   4600  CA  LEU A1009     206.814 165.060 196.856  1.00  0.00           C
ATOM   4601  C   LEU A1009     206.495 163.593 196.579  1.00  0.00           C
ATOM   4602  O   LEU A1009     205.426 163.081 196.887  1.00  0.00           O
ATOM   4603  CB  LEU A1009     207.422 165.164 198.260  1.00  0.00           C
ATOM   4604  CG  LEU A1009     208.187 166.460 198.559  1.00  0.00           C
ATOM   4605  CD1 LEU A1009     208.579 166.491 200.030  1.00  0.00           C
ATOM   4606  CD2 LEU A1009     209.414 166.544 197.664  1.00  0.00           C
ATOM   4607  H   LEU A1009     205.518 166.600 197.557  1.00  0.00           H
ATOM   4608  HA  LEU A1009     207.565 165.317 196.109  1.00  0.00           H
ATOM   4609 1HB  LEU A1009     206.621 165.075 198.992  1.00  0.00           H
ATOM   4610 2HB  LEU A1009     208.111 164.332 198.403  1.00  0.00           H
ATOM   4611  HG  LEU A1009     207.539 167.317 198.369  1.00  0.00           H
ATOM   4612 1HD1 LEU A1009     209.122 167.411 200.243  1.00  0.00           H
ATOM   4613 2HD1 LEU A1009     207.681 166.449 200.647  1.00  0.00           H
ATOM   4614 3HD1 LEU A1009     209.214 165.635 200.255  1.00  0.00           H
ATOM   4615 1HD2 LEU A1009     209.957 167.465 197.876  1.00  0.00           H
ATOM   4616 2HD2 LEU A1009     210.062 165.688 197.855  1.00  0.00           H
ATOM   4617 3HD2 LEU A1009     209.103 166.538 196.619  1.00  0.00           H
ATOM   4618  N   ASN A1010     207.485 162.889 195.992  1.00  0.00           N
ATOM   4619  CA  ASN A1010     207.386 161.469 195.699  1.00  0.00           C
ATOM   4620  C   ASN A1010     207.870 160.573 196.836  1.00  0.00           C
ATOM   4621  O   ASN A1010     208.118 159.388 196.646  1.00  0.00           O
ATOM   4622  CB  ASN A1010     208.149 161.154 194.425  1.00  0.00           C
ATOM   4623  CG  ASN A1010     209.625 161.412 194.557  1.00  0.00           C
ATOM   4624  OD1 ASN A1010     210.059 162.177 195.426  1.00  0.00           O
ATOM   4625  ND2 ASN A1010     210.404 160.787 193.711  1.00  0.00           N
ATOM   4626  H   ASN A1010     208.332 163.383 195.749  1.00  0.00           H
ATOM   4627  HA  ASN A1010     206.334 161.218 195.554  1.00  0.00           H
ATOM   4628 1HB  ASN A1010     207.997 160.108 194.158  1.00  0.00           H
ATOM   4629 2HB  ASN A1010     207.758 161.760 193.607  1.00  0.00           H
ATOM   4630 1HD2 ASN A1010     211.395 160.921 193.752  1.00  0.00           H
ATOM   4631 2HD2 ASN A1010     210.010 160.178 193.025  1.00  0.00           H
ATOM   4632  N   ILE A1011     208.044 161.098 198.062  1.00  0.00           N
ATOM   4633  CA  ILE A1011     208.493 160.306 199.206  1.00  0.00           C
ATOM   4634  C   ILE A1011     207.500 160.380 200.387  1.00  0.00           C
ATOM   4635  O   ILE A1011     207.184 161.494 200.805  1.00  0.00           O
ATOM   4636  CB  ILE A1011     209.884 160.775 199.672  1.00  0.00           C
ATOM   4637  CG1 ILE A1011     210.906 160.616 198.543  1.00  0.00           C
ATOM   4638  CG2 ILE A1011     210.322 159.998 200.904  1.00  0.00           C
ATOM   4639  CD1 ILE A1011     212.249 161.243 198.843  1.00  0.00           C
ATOM   4640  H   ILE A1011     207.854 162.082 198.190  1.00  0.00           H
ATOM   4641  HA  ILE A1011     208.562 159.263 198.899  1.00  0.00           H
ATOM   4642  HB  ILE A1011     209.847 161.835 199.917  1.00  0.00           H
ATOM   4643 1HG1 ILE A1011     211.062 159.558 198.339  1.00  0.00           H
ATOM   4644 2HG1 ILE A1011     210.515 161.070 197.632  1.00  0.00           H
ATOM   4645 1HG2 ILE A1011     211.307 160.341 201.219  1.00  0.00           H
ATOM   4646 2HG2 ILE A1011     209.606 160.160 201.709  1.00  0.00           H
ATOM   4647 3HG2 ILE A1011     210.367 158.935 200.667  1.00  0.00           H
ATOM   4648 1HD1 ILE A1011     212.919 161.090 197.997  1.00  0.00           H
ATOM   4649 2HD1 ILE A1011     212.121 162.312 199.016  1.00  0.00           H
ATOM   4650 3HD1 ILE A1011     212.676 160.780 199.732  1.00  0.00           H
ATOM   4651  N   PRO A1012     206.948 159.298 200.969  1.00  0.00           N
ATOM   4652  CA  PRO A1012     206.039 159.361 202.116  1.00  0.00           C
ATOM   4653  C   PRO A1012     206.563 160.133 203.316  1.00  0.00           C
ATOM   4654  O   PRO A1012     207.778 160.226 203.488  1.00  0.00           O
ATOM   4655  CB  PRO A1012     205.856 157.880 202.462  1.00  0.00           C
ATOM   4656  CG  PRO A1012     206.073 157.173 201.168  1.00  0.00           C
ATOM   4657  CD  PRO A1012     207.186 157.940 200.504  1.00  0.00           C
ATOM   4658  HA  PRO A1012     205.090 159.820 201.802  1.00  0.00           H
ATOM   4659 1HB  PRO A1012     206.578 157.583 203.237  1.00  0.00           H
ATOM   4660 2HB  PRO A1012     204.851 157.712 202.877  1.00  0.00           H
ATOM   4661 1HG  PRO A1012     206.335 156.120 201.351  1.00  0.00           H
ATOM   4662 2HG  PRO A1012     205.147 157.172 200.575  1.00  0.00           H
ATOM   4663 1HD  PRO A1012     208.156 157.550 200.846  1.00  0.00           H
ATOM   4664 2HD  PRO A1012     207.094 157.849 199.412  1.00  0.00           H
ATOM   4665  N   PHE A1013     205.669 160.654 204.180  1.00  0.00           N
ATOM   4666  CA  PHE A1013     205.949 161.401 205.404  1.00  0.00           C
ATOM   4667  C   PHE A1013     207.406 161.627 205.894  1.00  0.00           C
ATOM   4668  O   PHE A1013     207.732 162.786 206.157  1.00  0.00           O
ATOM   4669  OXT PHE A1013     208.154 160.695 206.002  1.00  0.00           O
ATOM   4670  CB  PHE A1013     205.180 160.714 206.534  1.00  0.00           C
ATOM   4671  CG  PHE A1013     205.497 161.255 207.899  1.00  0.00           C
ATOM   4672  CD1 PHE A1013     204.999 162.485 208.305  1.00  0.00           C
ATOM   4673  CD2 PHE A1013     206.292 160.538 208.779  1.00  0.00           C
ATOM   4674  CE1 PHE A1013     205.290 162.984 209.561  1.00  0.00           C
ATOM   4675  CE2 PHE A1013     206.583 161.034 210.035  1.00  0.00           C
ATOM   4676  CZ  PHE A1013     206.081 162.259 210.426  1.00  0.00           C
ATOM   4677  H   PHE A1013     204.709 160.487 203.915  1.00  0.00           H
ATOM   4678  HA  PHE A1013     205.594 162.425 205.274  1.00  0.00           H
ATOM   4679 1HB  PHE A1013     204.110 160.822 206.365  1.00  0.00           H
ATOM   4680 2HB  PHE A1013     205.406 159.648 206.531  1.00  0.00           H
ATOM   4681  HD1 PHE A1013     204.372 163.058 207.622  1.00  0.00           H
ATOM   4682  HD2 PHE A1013     206.689 159.570 208.471  1.00  0.00           H
ATOM   4683  HE1 PHE A1013     204.892 163.952 209.867  1.00  0.00           H
ATOM   4684  HE2 PHE A1013     207.209 160.460 210.718  1.00  0.00           H
ATOM   4685  HZ  PHE A1013     206.311 162.653 211.415  1.00  0.00           H
TER    4686      PHE A1013
ATOM      1  N   PRO B 734     179.490 201.695 192.379  1.00  0.00           N
ATOM      2  CA  PRO B 734     178.561 201.207 193.397  1.00  0.00           C
ATOM      3  C   PRO B 734     179.079 199.952 194.077  1.00  0.00           C
ATOM      4  O   PRO B 734     178.651 199.659 195.193  1.00  0.00           O
ATOM      5  CB  PRO B 734     177.288 200.922 192.594  1.00  0.00           C
ATOM      6  CG  PRO B 734     177.784 200.573 191.234  1.00  0.00           C
ATOM      7  CD  PRO B 734     178.955 201.492 191.014  1.00  0.00           C
ATOM      8 1H   PRO B 734     179.036 201.703 191.487  1.00  0.00           H
ATOM      9 2H   PRO B 734     179.784 202.622 192.610  1.00  0.00           H
ATOM     10  HA  PRO B 734     178.407 201.992 194.152  1.00  0.00           H
ATOM     11 1HB  PRO B 734     176.721 200.106 193.065  1.00  0.00           H
ATOM     12 2HB  PRO B 734     176.636 201.807 192.596  1.00  0.00           H
ATOM     13 1HG  PRO B 734     178.067 199.511 191.194  1.00  0.00           H
ATOM     14 2HG  PRO B 734     176.986 200.717 190.489  1.00  0.00           H
ATOM     15 1HD  PRO B 734     179.692 201.001 190.362  1.00  0.00           H
ATOM     16 2HD  PRO B 734     178.604 202.432 190.562  1.00  0.00           H
ATOM     17  N   PHE B 735     180.011 199.199 193.450  1.00  0.00           N
ATOM     18  CA  PHE B 735     180.641 198.023 194.037  1.00  0.00           C
ATOM     19  C   PHE B 735     181.395 198.367 195.326  1.00  0.00           C
ATOM     20  O   PHE B 735     181.195 197.740 196.366  1.00  0.00           O
ATOM     21  CB  PHE B 735     181.604 197.362 192.997  1.00  0.00           C
ATOM     22  CG  PHE B 735     182.364 196.183 193.571  1.00  0.00           C
ATOM     23  CD1 PHE B 735     181.698 194.981 193.855  1.00  0.00           C
ATOM     24  CD2 PHE B 735     183.729 196.290 193.895  1.00  0.00           C
ATOM     25  CE1 PHE B 735     182.376 193.906 194.446  1.00  0.00           C
ATOM     26  CE2 PHE B 735     184.412 195.220 194.491  1.00  0.00           C
ATOM     27  CZ  PHE B 735     183.734 194.025 194.762  1.00  0.00           C
ATOM     28  H   PHE B 735     180.273 199.483 192.515  1.00  0.00           H
ATOM     29  HA  PHE B 735     179.860 197.307 194.300  1.00  0.00           H
ATOM     30 1HB  PHE B 735     181.031 197.025 192.135  1.00  0.00           H
ATOM     31 2HB  PHE B 735     182.320 198.103 192.644  1.00  0.00           H
ATOM     32  HD1 PHE B 735     180.639 194.887 193.609  1.00  0.00           H
ATOM     33  HD2 PHE B 735     184.256 197.223 193.683  1.00  0.00           H
ATOM     34  HE1 PHE B 735     181.845 192.979 194.659  1.00  0.00           H
ATOM     35  HE2 PHE B 735     185.467 195.318 194.743  1.00  0.00           H
ATOM     36  HZ  PHE B 735     184.264 193.191 195.219  1.00  0.00           H
ATOM     37  N   VAL B 736     182.234 199.427 195.280  1.00  0.00           N
ATOM     38  CA  VAL B 736     183.008 199.952 196.402  1.00  0.00           C
ATOM     39  C   VAL B 736     182.097 200.471 197.506  1.00  0.00           C
ATOM     40  O   VAL B 736     182.320 200.258 198.695  1.00  0.00           O
ATOM     41  CB  VAL B 736     183.931 201.089 195.927  1.00  0.00           C
ATOM     42  CG1 VAL B 736     184.622 201.745 197.114  1.00  0.00           C
ATOM     43  CG2 VAL B 736     184.954 200.549 194.941  1.00  0.00           C
ATOM     44  H   VAL B 736     182.311 199.874 194.377  1.00  0.00           H
ATOM     45  HA  VAL B 736     183.579 199.134 196.841  1.00  0.00           H
ATOM     46  HB  VAL B 736     183.329 201.858 195.443  1.00  0.00           H
ATOM     47 1HG1 VAL B 736     185.270 202.547 196.761  1.00  0.00           H
ATOM     48 2HG1 VAL B 736     183.871 202.157 197.791  1.00  0.00           H
ATOM     49 3HG1 VAL B 736     185.218 201.003 197.643  1.00  0.00           H
ATOM     50 1HG2 VAL B 736     185.604 201.359 194.611  1.00  0.00           H
ATOM     51 2HG2 VAL B 736     185.554 199.777 195.424  1.00  0.00           H
ATOM     52 3HG2 VAL B 736     184.441 200.122 194.080  1.00  0.00           H
ATOM     53  N   VAL B 737     181.002 201.152 197.122  1.00  0.00           N
ATOM     54  CA  VAL B 737     179.971 201.620 198.036  1.00  0.00           C
ATOM     55  C   VAL B 737     179.231 200.476 198.737  1.00  0.00           C
ATOM     56  O   VAL B 737     179.081 200.487 199.955  1.00  0.00           O
ATOM     57  CB  VAL B 737     178.953 202.485 197.271  1.00  0.00           C
ATOM     58  CG1 VAL B 737     177.788 202.863 198.172  1.00  0.00           C
ATOM     59  CG2 VAL B 737     179.638 203.729 196.725  1.00  0.00           C
ATOM     60  H   VAL B 737     180.905 201.339 196.135  1.00  0.00           H
ATOM     61  HA  VAL B 737     180.449 202.197 198.830  1.00  0.00           H
ATOM     62  HB  VAL B 737     178.544 201.903 196.444  1.00  0.00           H
ATOM     63 1HG1 VAL B 737     177.078 203.474 197.616  1.00  0.00           H
ATOM     64 2HG1 VAL B 737     177.291 201.958 198.522  1.00  0.00           H
ATOM     65 3HG1 VAL B 737     178.158 203.429 199.027  1.00  0.00           H
ATOM     66 1HG2 VAL B 737     178.911 204.336 196.184  1.00  0.00           H
ATOM     67 2HG2 VAL B 737     180.051 204.309 197.550  1.00  0.00           H
ATOM     68 3HG2 VAL B 737     180.442 203.436 196.048  1.00  0.00           H
ATOM     69  N   PHE B 738     178.809 199.410 198.012  1.00  0.00           N
ATOM     70  CA  PHE B 738     178.232 198.198 198.591  1.00  0.00           C
ATOM     71  C   PHE B 738     179.187 197.488 199.558  1.00  0.00           C
ATOM     72  O   PHE B 738     178.811 197.192 200.694  1.00  0.00           O
ATOM     73  CB  PHE B 738     177.772 197.229 197.450  1.00  0.00           C
ATOM     74  CG  PHE B 738     177.263 195.893 197.964  1.00  0.00           C
ATOM     75  CD1 PHE B 738     176.021 195.764 198.608  1.00  0.00           C
ATOM     76  CD2 PHE B 738     178.102 194.768 197.885  1.00  0.00           C
ATOM     77  CE1 PHE B 738     175.633 194.541 199.178  1.00  0.00           C
ATOM     78  CE2 PHE B 738     177.722 193.548 198.460  1.00  0.00           C
ATOM     79  CZ  PHE B 738     176.486 193.433 199.104  1.00  0.00           C
ATOM     80  H   PHE B 738     178.908 199.479 197.009  1.00  0.00           H
ATOM     81  HA  PHE B 738     177.365 198.478 199.189  1.00  0.00           H
ATOM     82 1HB  PHE B 738     176.978 197.700 196.872  1.00  0.00           H
ATOM     83 2HB  PHE B 738     178.603 197.044 196.772  1.00  0.00           H
ATOM     84  HD1 PHE B 738     175.357 196.627 198.663  1.00  0.00           H
ATOM     85  HD2 PHE B 738     179.065 194.857 197.383  1.00  0.00           H
ATOM     86  HE1 PHE B 738     174.668 194.454 199.677  1.00  0.00           H
ATOM     87  HE2 PHE B 738     178.389 192.688 198.406  1.00  0.00           H
ATOM     88  HZ  PHE B 738     176.190 192.484 199.548  1.00  0.00           H
ATOM     89  N   SER B 739     180.454 197.247 199.157  1.00  0.00           N
ATOM     90  CA  SER B 739     181.460 196.639 200.023  1.00  0.00           C
ATOM     91  C   SER B 739     181.763 197.478 201.266  1.00  0.00           C
ATOM     92  O   SER B 739     181.875 196.930 202.361  1.00  0.00           O
ATOM     93  CB  SER B 739     182.768 196.249 199.268  1.00  0.00           C
ATOM     94  OG  SER B 739     183.495 197.386 198.804  1.00  0.00           O
ATOM     95  H   SER B 739     180.709 197.502 198.213  1.00  0.00           H
ATOM     96  HA  SER B 739     181.043 195.721 200.446  1.00  0.00           H
ATOM     97 1HB  SER B 739     183.411 195.669 199.928  1.00  0.00           H
ATOM     98 2HB  SER B 739     182.522 195.619 198.414  1.00  0.00           H
ATOM     99  HG  SER B 739     182.966 198.151 199.040  1.00  0.00           H
ATOM    100  N   TRP B 740     181.799 198.832 201.150  1.00  0.00           N
ATOM    101  CA  TRP B 740     181.898 199.762 202.280  1.00  0.00           C
ATOM    102  C   TRP B 740     180.678 199.697 203.195  1.00  0.00           C
ATOM    103  O   TRP B 740     180.816 199.630 204.413  1.00  0.00           O
ATOM    104  CB  TRP B 740     182.101 201.254 201.815  1.00  0.00           C
ATOM    105  CG  TRP B 740     182.478 202.294 202.905  1.00  0.00           C
ATOM    106  CD1 TRP B 740     181.968 202.466 204.168  1.00  0.00           C
ATOM    107  CD2 TRP B 740     183.659 203.123 202.851  1.00  0.00           C
ATOM    108  NE1 TRP B 740     182.817 203.244 204.929  1.00  0.00           N
ATOM    109  CE2 TRP B 740     183.879 203.627 204.151  1.00  0.00           C
ATOM    110  CE3 TRP B 740     184.568 203.379 201.831  1.00  0.00           C
ATOM    111  CZ2 TRP B 740     185.044 204.318 204.466  1.00  0.00           C
ATOM    112  CZ3 TRP B 740     185.786 203.983 202.178  1.00  0.00           C
ATOM    113  CH2 TRP B 740     186.026 204.448 203.474  1.00  0.00           C
ATOM    114  H   TRP B 740     181.752 199.203 200.211  1.00  0.00           H
ATOM    115  HA  TRP B 740     182.761 199.482 202.884  1.00  0.00           H
ATOM    116 1HB  TRP B 740     182.891 201.295 201.066  1.00  0.00           H
ATOM    117 2HB  TRP B 740     181.187 201.618 201.348  1.00  0.00           H
ATOM    118  HD1 TRP B 740     181.025 202.049 204.521  1.00  0.00           H
ATOM    119  HE1 TRP B 740     182.677 203.493 205.900  1.00  0.00           H
ATOM    120  HE3 TRP B 740     184.351 203.120 200.795  1.00  0.00           H
ATOM    121  HZ2 TRP B 740     185.211 204.755 205.452  1.00  0.00           H
ATOM    122  HZ3 TRP B 740     186.545 204.080 201.401  1.00  0.00           H
ATOM    123  HH2 TRP B 740     186.979 204.914 203.721  1.00  0.00           H
ATOM    124  N   ASN B 741     179.448 199.660 202.641  1.00  0.00           N
ATOM    125  CA  ASN B 741     178.215 199.516 203.405  1.00  0.00           C
ATOM    126  C   ASN B 741     178.152 198.239 204.229  1.00  0.00           C
ATOM    127  O   ASN B 741     177.749 198.287 205.387  1.00  0.00           O
ATOM    128  CB  ASN B 741     177.019 199.590 202.474  1.00  0.00           C
ATOM    129  CG  ASN B 741     176.779 200.980 201.951  1.00  0.00           C
ATOM    130  OD1 ASN B 741     177.380 201.949 202.431  1.00  0.00           O
ATOM    131  ND2 ASN B 741     175.911 201.097 200.978  1.00  0.00           N
ATOM    132  H   ASN B 741     179.396 199.737 201.635  1.00  0.00           H
ATOM    133  HA  ASN B 741     178.147 200.346 204.110  1.00  0.00           H
ATOM    134 1HB  ASN B 741     177.174 198.920 201.628  1.00  0.00           H
ATOM    135 2HB  ASN B 741     176.126 199.253 203.000  1.00  0.00           H
ATOM    136 1HD2 ASN B 741     175.711 201.998 200.592  1.00  0.00           H
ATOM    137 2HD2 ASN B 741     175.448 200.286 200.622  1.00  0.00           H
ATOM    138  N   VAL B 742     178.584 197.079 203.686  1.00  0.00           N
ATOM    139  CA  VAL B 742     178.641 195.834 204.449  1.00  0.00           C
ATOM    140  C   VAL B 742     179.635 195.899 205.611  1.00  0.00           C
ATOM    141  O   VAL B 742     179.299 195.514 206.730  1.00  0.00           O
ATOM    142  CB  VAL B 742     179.032 194.667 203.520  1.00  0.00           C
ATOM    143  CG1 VAL B 742     179.295 193.407 204.330  1.00  0.00           C
ATOM    144  CG2 VAL B 742     177.932 194.433 202.496  1.00  0.00           C
ATOM    145  H   VAL B 742     178.877 197.078 202.720  1.00  0.00           H
ATOM    146  HA  VAL B 742     177.668 195.665 204.912  1.00  0.00           H
ATOM    147  HB  VAL B 742     179.960 194.920 203.007  1.00  0.00           H
ATOM    148 1HG1 VAL B 742     179.570 192.594 203.657  1.00  0.00           H
ATOM    149 2HG1 VAL B 742     180.110 193.588 205.031  1.00  0.00           H
ATOM    150 3HG1 VAL B 742     178.394 193.132 204.880  1.00  0.00           H
ATOM    151 1HG2 VAL B 742     178.214 193.607 201.842  1.00  0.00           H
ATOM    152 2HG2 VAL B 742     177.002 194.186 203.011  1.00  0.00           H
ATOM    153 3HG2 VAL B 742     177.789 195.334 201.901  1.00  0.00           H
ATOM    154  N   VAL B 743     180.982 196.403 205.222  1.00  0.00           N
ATOM    155  CA  VAL B 743     181.962 196.494 206.314  1.00  0.00           C
ATOM    156  C   VAL B 743     181.510 197.420 207.443  1.00  0.00           C
ATOM    157  O   VAL B 743     181.576 197.083 208.627  1.00  0.00           O
ATOM    158  CB  VAL B 743     183.311 197.000 205.767  1.00  0.00           C
ATOM    159  CG1 VAL B 743     184.260 197.324 206.910  1.00  0.00           C
ATOM    160  CG2 VAL B 743     183.917 195.956 204.842  1.00  0.00           C
ATOM    161  H   VAL B 743     181.257 196.680 204.291  1.00  0.00           H
ATOM    162  HA  VAL B 743     182.071 195.508 206.764  1.00  0.00           H
ATOM    163  HB  VAL B 743     183.145 197.924 205.213  1.00  0.00           H
ATOM    164 1HG1 VAL B 743     185.209 197.681 206.505  1.00  0.00           H
ATOM    165 2HG1 VAL B 743     183.822 198.099 207.539  1.00  0.00           H
ATOM    166 3HG1 VAL B 743     184.434 196.428 207.504  1.00  0.00           H
ATOM    167 1HG2 VAL B 743     184.870 196.319 204.457  1.00  0.00           H
ATOM    168 2HG2 VAL B 743     184.077 195.030 205.394  1.00  0.00           H
ATOM    169 3HG2 VAL B 743     183.238 195.770 204.010  1.00  0.00           H
ATOM    170  N   PHE B 744     180.968 198.600 207.094  1.00  0.00           N
ATOM    171  CA  PHE B 744     180.395 199.550 208.027  1.00  0.00           C
ATOM    172  C   PHE B 744     179.263 198.971 208.878  1.00  0.00           C
ATOM    173  O   PHE B 744     179.246 199.113 210.100  1.00  0.00           O
ATOM    174  CB  PHE B 744     179.910 200.788 207.228  1.00  0.00           C
ATOM    175  CG  PHE B 744     179.508 201.867 208.184  1.00  0.00           C
ATOM    176  CD1 PHE B 744     180.173 203.100 208.162  1.00  0.00           C
ATOM    177  CD2 PHE B 744     178.594 201.600 209.208  1.00  0.00           C
ATOM    178  CE1 PHE B 744     179.923 204.055 209.153  1.00  0.00           C
ATOM    179  CE2 PHE B 744     178.347 202.547 210.205  1.00  0.00           C
ATOM    180  CZ  PHE B 744     179.006 203.780 210.172  1.00  0.00           C
ATOM    181  H   PHE B 744     180.970 198.819 206.108  1.00  0.00           H
ATOM    182  HA  PHE B 744     181.170 199.851 208.732  1.00  0.00           H
ATOM    183 1HB  PHE B 744     180.710 201.134 206.572  1.00  0.00           H
ATOM    184 2HB  PHE B 744     179.070 200.503 206.596  1.00  0.00           H
ATOM    185  HD1 PHE B 744     180.887 203.306 207.365  1.00  0.00           H
ATOM    186  HD2 PHE B 744     178.081 200.635 209.234  1.00  0.00           H
ATOM    187  HE1 PHE B 744     180.444 205.013 209.126  1.00  0.00           H
ATOM    188  HE2 PHE B 744     177.645 202.326 211.010  1.00  0.00           H
ATOM    189  HZ  PHE B 744     178.803 204.524 210.940  1.00  0.00           H
ATOM    190  N   TYR B 745     178.295 198.268 208.259  1.00  0.00           N
ATOM    191  CA  TYR B 745     177.195 197.609 208.940  1.00  0.00           C
ATOM    192  C   TYR B 745     177.661 196.577 209.974  1.00  0.00           C
ATOM    193  O   TYR B 745     177.103 196.479 211.068  1.00  0.00           O
ATOM    194  CB  TYR B 745     176.276 196.946 207.912  1.00  0.00           C
ATOM    195  CG  TYR B 745     175.244 197.882 207.323  1.00  0.00           C
ATOM    196  CD1 TYR B 745     174.526 198.733 208.152  1.00  0.00           C
ATOM    197  CD2 TYR B 745     175.015 197.889 205.955  1.00  0.00           C
ATOM    198  CE1 TYR B 745     173.583 199.587 207.613  1.00  0.00           C
ATOM    199  CE2 TYR B 745     174.071 198.743 205.417  1.00  0.00           C
ATOM    200  CZ  TYR B 745     173.357 199.589 206.242  1.00  0.00           C
ATOM    201  OH  TYR B 745     172.418 200.441 205.706  1.00  0.00           O
ATOM    202  H   TYR B 745     178.357 198.209 207.253  1.00  0.00           H
ATOM    203  HA  TYR B 745     176.634 198.358 209.499  1.00  0.00           H
ATOM    204 1HB  TYR B 745     176.876 196.543 207.095  1.00  0.00           H
ATOM    205 2HB  TYR B 745     175.753 196.111 208.377  1.00  0.00           H
ATOM    206  HD1 TYR B 745     174.706 198.727 209.226  1.00  0.00           H
ATOM    207  HD2 TYR B 745     175.577 197.220 205.304  1.00  0.00           H
ATOM    208  HE1 TYR B 745     173.019 200.255 208.264  1.00  0.00           H
ATOM    209  HE2 TYR B 745     173.890 198.748 204.342  1.00  0.00           H
ATOM    210  HH  TYR B 745     172.377 200.313 204.755  1.00  0.00           H
ATOM    211  N   ILE B 746     178.728 195.803 209.674  1.00  0.00           N
ATOM    212  CA  ILE B 746     179.361 194.902 210.639  1.00  0.00           C
ATOM    213  C   ILE B 746     179.941 195.671 211.840  1.00  0.00           C
ATOM    214  O   ILE B 746     179.699 195.322 212.996  1.00  0.00           O
ATOM    215  CB  ILE B 746     180.477 194.084 209.965  1.00  0.00           C
ATOM    216  CG1 ILE B 746     179.883 193.125 208.930  1.00  0.00           C
ATOM    217  CG2 ILE B 746     181.279 193.320 211.004  1.00  0.00           C
ATOM    218  CD1 ILE B 746     180.912 192.502 208.013  1.00  0.00           C
ATOM    219  H   ILE B 746     179.098 195.859 208.737  1.00  0.00           H
ATOM    220  HA  ILE B 746     178.596 194.247 211.052  1.00  0.00           H
ATOM    221  HB  ILE B 746     181.144 194.754 209.425  1.00  0.00           H
ATOM    222 1HG1 ILE B 746     179.351 192.322 209.441  1.00  0.00           H
ATOM    223 2HG1 ILE B 746     179.157 193.656 208.315  1.00  0.00           H
ATOM    224 1HG2 ILE B 746     182.063 192.746 210.510  1.00  0.00           H
ATOM    225 2HG2 ILE B 746     181.731 194.025 211.705  1.00  0.00           H
ATOM    226 3HG2 ILE B 746     180.620 192.641 211.548  1.00  0.00           H
ATOM    227 1HD1 ILE B 746     180.415 191.834 207.308  1.00  0.00           H
ATOM    228 2HD1 ILE B 746     181.432 193.287 207.464  1.00  0.00           H
ATOM    229 3HD1 ILE B 746     181.630 191.935 208.604  1.00  0.00           H
ATOM    230  N   ALA B 747     180.669 196.787 211.601  1.00  0.00           N
ATOM    231  CA  ALA B 747     181.158 197.686 212.637  1.00  0.00           C
ATOM    232  C   ALA B 747     180.052 198.322 213.492  1.00  0.00           C
ATOM    233  O   ALA B 747     180.162 198.392 214.717  1.00  0.00           O
ATOM    234  CB  ALA B 747     182.040 198.777 211.994  1.00  0.00           C
ATOM    235  H   ALA B 747     180.877 196.991 210.633  1.00  0.00           H
ATOM    236  HA  ALA B 747     181.758 197.104 213.337  1.00  0.00           H
ATOM    237 1HB  ALA B 747     182.406 199.452 212.766  1.00  0.00           H
ATOM    238 2HB  ALA B 747     182.885 198.310 211.488  1.00  0.00           H
ATOM    239 3HB  ALA B 747     181.452 199.339 211.271  1.00  0.00           H
ATOM    240  N   PHE B 748     178.927 198.739 212.867  1.00  0.00           N
ATOM    241  CA  PHE B 748     177.710 199.183 213.542  1.00  0.00           C
ATOM    242  C   PHE B 748     177.150 198.100 214.468  1.00  0.00           C
ATOM    243  O   PHE B 748     176.903 198.347 215.647  1.00  0.00           O
ATOM    244  CB  PHE B 748     176.649 199.581 212.515  1.00  0.00           C
ATOM    245  CG  PHE B 748     175.276 199.760 213.100  1.00  0.00           C
ATOM    246  CD1 PHE B 748     174.976 200.874 213.870  1.00  0.00           C
ATOM    247  CD2 PHE B 748     174.285 198.816 212.881  1.00  0.00           C
ATOM    248  CE1 PHE B 748     173.714 201.040 214.409  1.00  0.00           C
ATOM    249  CE2 PHE B 748     173.022 198.981 213.417  1.00  0.00           C
ATOM    250  CZ  PHE B 748     172.737 200.093 214.182  1.00  0.00           C
ATOM    251  H   PHE B 748     178.954 198.737 211.857  1.00  0.00           H
ATOM    252  HA  PHE B 748     177.955 200.047 214.163  1.00  0.00           H
ATOM    253 1HB  PHE B 748     176.938 200.514 212.035  1.00  0.00           H
ATOM    254 2HB  PHE B 748     176.591 198.818 211.739  1.00  0.00           H
ATOM    255  HD1 PHE B 748     175.749 201.623 214.049  1.00  0.00           H
ATOM    256  HD2 PHE B 748     174.511 197.936 212.277  1.00  0.00           H
ATOM    257  HE1 PHE B 748     173.491 201.920 215.012  1.00  0.00           H
ATOM    258  HE2 PHE B 748     172.251 198.231 213.236  1.00  0.00           H
ATOM    259  HZ  PHE B 748     171.742 200.223 214.606  1.00  0.00           H
ATOM    260  N   LEU B 749     176.992 196.858 213.966  1.00  0.00           N
ATOM    261  CA  LEU B 749     176.499 195.724 214.731  1.00  0.00           C
ATOM    262  C   LEU B 749     177.361 195.377 215.955  1.00  0.00           C
ATOM    263  O   LEU B 749     176.846 195.066 217.029  1.00  0.00           O
ATOM    264  CB  LEU B 749     176.405 194.497 213.814  1.00  0.00           C
ATOM    265  CG  LEU B 749     175.274 194.529 212.777  1.00  0.00           C
ATOM    266  CD1 LEU B 749     175.426 193.350 211.825  1.00  0.00           C
ATOM    267  CD2 LEU B 749     173.930 194.488 213.489  1.00  0.00           C
ATOM    268  H   LEU B 749     177.234 196.728 212.994  1.00  0.00           H
ATOM    269  HA  LEU B 749     175.530 195.986 215.154  1.00  0.00           H
ATOM    270 1HB  LEU B 749     177.345 194.393 213.276  1.00  0.00           H
ATOM    271 2HB  LEU B 749     176.263 193.611 214.431  1.00  0.00           H
ATOM    272  HG  LEU B 749     175.346 195.444 212.188  1.00  0.00           H
ATOM    273 1HD1 LEU B 749     174.623 193.372 211.087  1.00  0.00           H
ATOM    274 2HD1 LEU B 749     176.388 193.416 211.315  1.00  0.00           H
ATOM    275 3HD1 LEU B 749     175.376 192.419 212.388  1.00  0.00           H
ATOM    276 1HD2 LEU B 749     173.127 194.512 212.751  1.00  0.00           H
ATOM    277 2HD2 LEU B 749     173.857 193.573 214.076  1.00  0.00           H
ATOM    278 3HD2 LEU B 749     173.842 195.350 214.148  1.00  0.00           H
ATOM    279  N   LEU B 750     178.706 195.489 215.843  1.00  0.00           N
ATOM    280  CA  LEU B 750     179.648 195.337 216.949  1.00  0.00           C
ATOM    281  C   LEU B 750     179.554 196.438 218.000  1.00  0.00           C
ATOM    282  O   LEU B 750     179.539 196.175 219.201  1.00  0.00           O
ATOM    283  CB  LEU B 750     181.103 195.324 216.412  1.00  0.00           C
ATOM    284  CG  LEU B 750     181.484 194.056 215.619  1.00  0.00           C
ATOM    285  CD1 LEU B 750     182.855 194.244 214.949  1.00  0.00           C
ATOM    286  CD2 LEU B 750     181.487 192.798 216.502  1.00  0.00           C
ATOM    287  H   LEU B 750     179.060 195.692 214.918  1.00  0.00           H
ATOM    288  HA  LEU B 750     179.448 194.389 217.446  1.00  0.00           H
ATOM    289 1HB  LEU B 750     181.241 196.187 215.762  1.00  0.00           H
ATOM    290 2HB  LEU B 750     181.786 195.416 217.255  1.00  0.00           H
ATOM    291  HG  LEU B 750     180.766 193.902 214.812  1.00  0.00           H
ATOM    292 1HD1 LEU B 750     183.113 193.343 214.391  1.00  0.00           H
ATOM    293 2HD1 LEU B 750     182.811 195.093 214.266  1.00  0.00           H
ATOM    294 3HD1 LEU B 750     183.611 194.428 215.711  1.00  0.00           H
ATOM    295 1HD2 LEU B 750     181.762 191.931 215.899  1.00  0.00           H
ATOM    296 2HD2 LEU B 750     182.211 192.922 217.310  1.00  0.00           H
ATOM    297 3HD2 LEU B 750     180.495 192.647 216.924  1.00  0.00           H
ATOM    298  N   LEU B 751     179.459 197.714 217.567  1.00  0.00           N
ATOM    299  CA  LEU B 751     179.237 198.851 218.443  1.00  0.00           C
ATOM    300  C   LEU B 751     177.911 198.757 219.188  1.00  0.00           C
ATOM    301  O   LEU B 751     177.849 198.931 220.403  1.00  0.00           O
ATOM    302  CB  LEU B 751     179.352 200.161 217.625  1.00  0.00           C
ATOM    303  CG  LEU B 751     179.479 201.446 218.473  1.00  0.00           C
ATOM    304  CD1 LEU B 751     180.243 202.529 217.695  1.00  0.00           C
ATOM    305  CD2 LEU B 751     178.135 202.005 218.963  1.00  0.00           C
ATOM    306  H   LEU B 751     179.552 197.867 216.573  1.00  0.00           H
ATOM    307  HA  LEU B 751     180.000 198.845 219.219  1.00  0.00           H
ATOM    308 1HB  LEU B 751     180.228 200.093 216.982  1.00  0.00           H
ATOM    309 2HB  LEU B 751     178.469 200.257 216.993  1.00  0.00           H
ATOM    310  HG  LEU B 751     180.083 201.242 219.357  1.00  0.00           H
ATOM    311 1HD1 LEU B 751     180.323 203.429 218.307  1.00  0.00           H
ATOM    312 2HD1 LEU B 751     181.242 202.166 217.452  1.00  0.00           H
ATOM    313 3HD1 LEU B 751     179.706 202.763 216.777  1.00  0.00           H
ATOM    314 1HD2 LEU B 751     178.310 202.906 219.551  1.00  0.00           H
ATOM    315 2HD2 LEU B 751     177.507 202.248 218.105  1.00  0.00           H
ATOM    316 3HD2 LEU B 751     177.634 201.259 219.580  1.00  0.00           H
ATOM    317  N   PHE B 752     176.824 198.394 218.482  1.00  0.00           N
ATOM    318  CA  PHE B 752     175.515 198.139 219.054  1.00  0.00           C
ATOM    319  C   PHE B 752     175.519 197.056 220.138  1.00  0.00           C
ATOM    320  O   PHE B 752     174.975 197.249 221.224  1.00  0.00           O
ATOM    321  CB  PHE B 752     174.543 197.741 217.943  1.00  0.00           C
ATOM    322  CG  PHE B 752     173.114 197.640 218.397  1.00  0.00           C
ATOM    323  CD1 PHE B 752     172.687 198.294 219.543  1.00  0.00           C
ATOM    324  CD2 PHE B 752     172.195 196.889 217.679  1.00  0.00           C
ATOM    325  CE1 PHE B 752     171.373 198.201 219.961  1.00  0.00           C
ATOM    326  CE2 PHE B 752     170.880 196.796 218.094  1.00  0.00           C
ATOM    327  CZ  PHE B 752     170.470 197.452 219.237  1.00  0.00           C
ATOM    328  H   PHE B 752     176.953 198.295 217.484  1.00  0.00           H
ATOM    329  HA  PHE B 752     175.166 199.053 219.534  1.00  0.00           H
ATOM    330 1HB  PHE B 752     174.593 198.471 217.136  1.00  0.00           H
ATOM    331 2HB  PHE B 752     174.838 196.777 217.530  1.00  0.00           H
ATOM    332  HD1 PHE B 752     173.401 198.885 220.115  1.00  0.00           H
ATOM    333  HD2 PHE B 752     172.519 196.371 216.777  1.00  0.00           H
ATOM    334  HE1 PHE B 752     171.051 198.720 220.864  1.00  0.00           H
ATOM    335  HE2 PHE B 752     170.168 196.203 217.521  1.00  0.00           H
ATOM    336  HZ  PHE B 752     169.434 197.378 219.566  1.00  0.00           H
ATOM    337  N   ALA B 753     176.198 195.911 219.901  1.00  0.00           N
ATOM    338  CA  ALA B 753     176.421 194.870 220.891  1.00  0.00           C
ATOM    339  C   ALA B 753     177.251 195.317 222.100  1.00  0.00           C
ATOM    340  O   ALA B 753     176.920 194.992 223.239  1.00  0.00           O
ATOM    341  CB  ALA B 753     177.105 193.662 220.223  1.00  0.00           C
ATOM    342  H   ALA B 753     176.567 195.790 218.969  1.00  0.00           H
ATOM    343  HA  ALA B 753     175.451 194.565 221.285  1.00  0.00           H
ATOM    344 1HB  ALA B 753     177.273 192.881 220.966  1.00  0.00           H
ATOM    345 2HB  ALA B 753     176.465 193.275 219.429  1.00  0.00           H
ATOM    346 3HB  ALA B 753     178.060 193.971 219.800  1.00  0.00           H
ATOM    347  N   TYR B 754     178.329 196.112 221.889  1.00  0.00           N
ATOM    348  CA  TYR B 754     179.116 196.715 222.961  1.00  0.00           C
ATOM    349  C   TYR B 754     178.263 197.598 223.874  1.00  0.00           C
ATOM    350  O   TYR B 754     178.305 197.448 225.090  1.00  0.00           O
ATOM    351  CB  TYR B 754     180.304 197.533 222.359  1.00  0.00           C
ATOM    352  CG  TYR B 754     181.146 198.214 223.416  1.00  0.00           C
ATOM    353  CD1 TYR B 754     182.031 197.469 224.216  1.00  0.00           C
ATOM    354  CD2 TYR B 754     181.010 199.593 223.663  1.00  0.00           C
ATOM    355  CE1 TYR B 754     182.760 198.091 225.240  1.00  0.00           C
ATOM    356  CE2 TYR B 754     181.723 200.210 224.704  1.00  0.00           C
ATOM    357  CZ  TYR B 754     182.596 199.453 225.494  1.00  0.00           C
ATOM    358  OH  TYR B 754     183.290 200.047 226.569  1.00  0.00           O
ATOM    359  H   TYR B 754     178.590 196.286 220.929  1.00  0.00           H
ATOM    360  HA  TYR B 754     179.517 195.917 223.587  1.00  0.00           H
ATOM    361 1HB  TYR B 754     180.946 196.868 221.778  1.00  0.00           H
ATOM    362 2HB  TYR B 754     179.917 198.291 221.679  1.00  0.00           H
ATOM    363  HD1 TYR B 754     182.152 196.401 224.042  1.00  0.00           H
ATOM    364  HD2 TYR B 754     180.345 200.193 223.044  1.00  0.00           H
ATOM    365  HE1 TYR B 754     183.443 197.506 225.853  1.00  0.00           H
ATOM    366  HE2 TYR B 754     181.595 201.275 224.895  1.00  0.00           H
ATOM    367  HH  TYR B 754     183.065 200.978 226.619  1.00  0.00           H
ATOM    368  N   VAL B 755     177.412 198.478 223.310  1.00  0.00           N
ATOM    369  CA  VAL B 755     176.473 199.312 224.058  1.00  0.00           C
ATOM    370  C   VAL B 755     175.403 198.509 224.805  1.00  0.00           C
ATOM    371  O   VAL B 755     175.109 198.785 225.960  1.00  0.00           O
ATOM    372  CB  VAL B 755     175.778 200.296 223.096  1.00  0.00           C
ATOM    373  CG1 VAL B 755     174.649 201.025 223.806  1.00  0.00           C
ATOM    374  CG2 VAL B 755     176.794 201.284 222.543  1.00  0.00           C
ATOM    375  H   VAL B 755     177.439 198.548 222.302  1.00  0.00           H
ATOM    376  HA  VAL B 755     177.021 199.822 224.852  1.00  0.00           H
ATOM    377  HB  VAL B 755     175.333 199.733 222.275  1.00  0.00           H
[truncated: 1,083,763 more chars]
