# Supplementary material for: Molecular mechanisms underlying menthol binding and activation of TRPM8 ion channel
Source: Nat Commun. 2020 Jul 29;11:3790. doi: 10.1038/s41467-020-17582-x (PMC7391767; doi:10.1038/s41467-020-17582-x)
Supplement: Supplementary file 6 — Source Data [file 41467_2020_17582_MOESM6_ESM.xlsx]

## Sheet: Fig.1b
	concentration (microM)	1	2	3	ave	std
WT:menthol	1	0.0245262			0.0245262
	10	0.0207164	0.0290884		0.0249024	0.00418599
	20	0.034116	0.0758696	0.0190031	0.0429962	0.0170058
	30	0.143513	0.096691	0.0290751	0.0897598	0.0332167
	100	0.425637	0.4532	0.400258	0.426365	0.0152872
	500	0.79604	0.730219	0.754836	0.760365	0.0192009
	1000	0.846879	0.769243	0.788216	0.801446	0.0233674

## Sheet: Fig. 1h
	Hydrogen bond											VDW interactions
								Ave	-1.2411			SCORE:	pose_id	resi1	pdbid1	restype1	resi2	pdbid2	restype2	fa_atr	fa_rep	VDW		Ave	-2.2924
								stdev	0.043862			SCORE:	dock-full-ini_mTRPM8_6NR2_pocketonly_relaxed_0025720	12	745A	TYR	281	1X	X00	-2.806	0.49	-2.316		stdev	0.0590089				-2.316	-2.354	-2.322	-2.307	-2.237	-2.227	-2.173	-2.328	-2.32	-2.34
								N	10			SCORE:	dock-full-ini_mTRPM8_6NR2_pocketonly_relaxed_0063231	12	745A	TYR	281	1X	X00	-2.872	0.518	-2.354		N	10
								sem	0.0138704			SCORE:	dock-full-ini_mTRPM8_6NR2_pocketonly_relaxed_0148310	12	745A	TYR	281	1X	X00	-2.864	0.542	-2.322		sem	0.0186602
												SCORE:	dock-full-ini_mTRPM8_6NR2_pocketonly_relaxed_0190010	12	745A	TYR	281	1X	X00	-2.833	0.526	-2.307
	SCORE:	dock-full-ini_mTRPM8_6NR2_pocketonly_relaxed_0025720	109	842A	ARG	281	1X	X00	-1.285			SCORE:	dock-full-ini_mTRPM8_6NR2_pocketonly_relaxed_0237674	12	745A	TYR	281	1X	X00	-2.792	0.555	-2.237
	SCORE:	dock-full-ini_mTRPM8_6NR2_pocketonly_relaxed_0063231	109	842A	ARG	281	1X	X00	-1.264			SCORE:	dock-full-ini_mTRPM8_6NR2_pocketonly_relaxed_0262677	12	745A	TYR	281	1X	X00	-2.819	0.592	-2.227
	SCORE:	dock-full-ini_mTRPM8_6NR2_pocketonly_relaxed_0148310	109	842A	ARG	281	1X	X00	-1.279			SCORE:	dock-full-ini_mTRPM8_6NR2_pocketonly_relaxed_0293248	12	745A	TYR	281	1X	X00	-2.781	0.608	-2.173
	SCORE:	dock-full-ini_mTRPM8_6NR2_pocketonly_relaxed_0190010	109	842A	ARG	281	1X	X00	-1.195			SCORE:	dock-full-ini_mTRPM8_6NR2_pocketonly_relaxed_0374113	12	745A	TYR	281	1X	X00	-2.855	0.527	-2.328
	SCORE:	dock-full-ini_mTRPM8_6NR2_pocketonly_relaxed_0237674	109	842A	ARG	281	1X	X00	-1.197			SCORE:	dock-full-ini_mTRPM8_6NR2_pocketonly_relaxed_0430158	12	745A	TYR	281	1X	X00	-2.894	0.574	-2.32
	SCORE:	dock-full-ini_mTRPM8_6NR2_pocketonly_relaxed_0262677	109	842A	ARG	281	1X	X00	-1.194			SCORE:	dock-full-ini_mTRPM8_6NR2_pocketonly_relaxed_0506963	12	745A	TYR	281	1X	X00	-2.845	0.505	-2.34		Ave	-0.4678
	SCORE:	dock-full-ini_mTRPM8_6NR2_pocketonly_relaxed_0293248	109	842A	ARG	281	1X	X00	-1.178			SCORE:	dock-full-ini_mTRPM8_6NR2_pocketonly_relaxed_0025720	15	748A	PHE	281	1X	X00	-0.398	0	-0.398		stdev	0.0443566		-0.398		-0.398	-0.509	-0.54	-0.46	-0.449	-0.428	-0.45	-0.437	-0.496	-0.511
	SCORE:	dock-full-ini_mTRPM8_6NR2_pocketonly_relaxed_0374113	109	842A	ARG	281	1X	X00	-1.267			SCORE:	dock-full-ini_mTRPM8_6NR2_pocketonly_relaxed_0063231	15	748A	PHE	281	1X	X00	-0.509	0	-0.509		N	10		-0.509
	SCORE:	dock-full-ini_mTRPM8_6NR2_pocketonly_relaxed_0430158	109	842A	ARG	281	1X	X00	-1.281			SCORE:	dock-full-ini_mTRPM8_6NR2_pocketonly_relaxed_0148310	15	748A	PHE	281	1X	X00	-0.558	0.018	-0.54		sem	0.0140268		-0.54
	SCORE:	dock-full-ini_mTRPM8_6NR2_pocketonly_relaxed_0506963	109	842A	ARG	281	1X	X00	-1.271			SCORE:	dock-full-ini_mTRPM8_6NR2_pocketonly_relaxed_0190010	15	748A	PHE	281	1X	X00	-0.46	0	-0.46					-0.46
												SCORE:	dock-full-ini_mTRPM8_6NR2_pocketonly_relaxed_0237674	15	748A	PHE	281	1X	X00	-0.449	0	-0.449					-0.449
												SCORE:	dock-full-ini_mTRPM8_6NR2_pocketonly_relaxed_0262677	15	748A	PHE	281	1X	X00	-0.428	0	-0.428					-0.428
												SCORE:	dock-full-ini_mTRPM8_6NR2_pocketonly_relaxed_0293248	15	748A	PHE	281	1X	X00	-0.45	0	-0.45					-0.45
												SCORE:	dock-full-ini_mTRPM8_6NR2_pocketonly_relaxed_0374113	15	748A	PHE	281	1X	X00	-0.437	0	-0.437					-0.437
												SCORE:	dock-full-ini_mTRPM8_6NR2_pocketonly_relaxed_0430158	15	748A	PHE	281	1X	X00	-0.501	0.005	-0.496					-0.496
												SCORE:	dock-full-ini_mTRPM8_6NR2_pocketonly_relaxed_0506963	15	748A	PHE	281	1X	X00	-0.514	0.003	-0.511		Ave	-0.2102		-0.511
												SCORE:	dock-full-ini_mTRPM8_6NR2_pocketonly_relaxed_0025720	16	749A	LEU	281	1X	X00	-0.195	0	-0.195		stdev	0.0454014			-0.195	-0.195	-0.147	-0.215	-0.233	-0.257	-0.267	-0.269	-0.166	-0.158	-0.195
												SCORE:	dock-full-ini_mTRPM8_6NR2_pocketonly_relaxed_0063231	16	749A	LEU	281	1X	X00	-0.147	0	-0.147		N	10			-0.147
												SCORE:	dock-full-ini_mTRPM8_6NR2_pocketonly_relaxed_0148310	16	749A	LEU	281	1X	X00	-0.215	0	-0.215		sem	0.0143572			-0.215
												SCORE:	dock-full-ini_mTRPM8_6NR2_pocketonly_relaxed_0190010	16	749A	LEU	281	1X	X00	-0.233	0	-0.233						-0.233
												SCORE:	dock-full-ini_mTRPM8_6NR2_pocketonly_relaxed_0237674	16	749A	LEU	281	1X	X00	-0.257	0	-0.257						-0.257
												SCORE:	dock-full-ini_mTRPM8_6NR2_pocketonly_relaxed_0262677	16	749A	LEU	281	1X	X00	-0.267	0	-0.267						-0.267
												SCORE:	dock-full-ini_mTRPM8_6NR2_pocketonly_relaxed_0293248	16	749A	LEU	281	1X	X00	-0.269	0	-0.269						-0.269
												SCORE:	dock-full-ini_mTRPM8_6NR2_pocketonly_relaxed_0374113	16	749A	LEU	281	1X	X00	-0.166	0	-0.166						-0.166
												SCORE:	dock-full-ini_mTRPM8_6NR2_pocketonly_relaxed_0430158	16	749A	LEU	281	1X	X00	-0.158	0	-0.158						-0.158
												SCORE:	dock-full-ini_mTRPM8_6NR2_pocketonly_relaxed_0506963	16	749A	LEU	281	1X	X00	-0.195	0	-0.195		Ave	-0.6105			-0.195
												SCORE:	dock-full-ini_mTRPM8_6NR2_pocketonly_relaxed_0025720	45	778A	LEU	281	1X	X00	-1.116	0.537	-0.579		stdev	0.0415084		-0.579		-0.579	-0.542	-0.649	-0.634	-0.575	-0.666	-0.662	-0.585	-0.599	-0.614
												SCORE:	dock-full-ini_mTRPM8_6NR2_pocketonly_relaxed_0063231	45	778A	LEU	281	1X	X00	-1.155	0.613	-0.542		N	10		-0.542
												SCORE:	dock-full-ini_mTRPM8_6NR2_pocketonly_relaxed_0148310	45	778A	LEU	281	1X	X00	-1.171	0.522	-0.649		sem	0.0131261		-0.649
												SCORE:	dock-full-ini_mTRPM8_6NR2_pocketonly_relaxed_0190010	45	778A	LEU	281	1X	X00	-1.162	0.528	-0.634					-0.634
												SCORE:	dock-full-ini_mTRPM8_6NR2_pocketonly_relaxed_0237674	45	778A	LEU	281	1X	X00	-1.137	0.562	-0.575					-0.575
												SCORE:	dock-full-ini_mTRPM8_6NR2_pocketonly_relaxed_0262677	45	778A	LEU	281	1X	X00	-1.13	0.464	-0.666					-0.666
												SCORE:	dock-full-ini_mTRPM8_6NR2_pocketonly_relaxed_0293248	45	778A	LEU	281	1X	X00	-1.142	0.48	-0.662					-0.662
												SCORE:	dock-full-ini_mTRPM8_6NR2_pocketonly_relaxed_0374113	45	778A	LEU	281	1X	X00	-1.173	0.588	-0.585					-0.585
												SCORE:	dock-full-ini_mTRPM8_6NR2_pocketonly_relaxed_0430158	45	778A	LEU	281	1X	X00	-1.182	0.583	-0.599					-0.599
												SCORE:	dock-full-ini_mTRPM8_6NR2_pocketonly_relaxed_0506963	45	778A	LEU	281	1X	X00	-1.158	0.544	-0.614		Ave	-0.9289		-0.614
												SCORE:	dock-full-ini_mTRPM8_6NR2_pocketonly_relaxed_0025720	69	802A	ASP	281	1X	X00	-0.412	0	-0.412		stdev	0.188659			-0.412	-0.412	-0.892	-0.946	-1.024	-0.951	-1.033	-1.034	-1.021	-0.94	-1.036
												SCORE:	dock-full-ini_mTRPM8_6NR2_pocketonly_relaxed_0063231	69	802A	ASP	281	1X	X00	-0.894	0.002	-0.892		N	10			-0.892
												SCORE:	dock-full-ini_mTRPM8_6NR2_pocketonly_relaxed_0148310	69	802A	ASP	281	1X	X00	-0.958	0.012	-0.946		sem	0.0596593			-0.946
												SCORE:	dock-full-ini_mTRPM8_6NR2_pocketonly_relaxed_0190010	69	802A	ASP	281	1X	X00	-1.025	0.001	-1.024						-1.024
												SCORE:	dock-full-ini_mTRPM8_6NR2_pocketonly_relaxed_0237674	69	802A	ASP	281	1X	X00	-0.951	0	-0.951						-0.951
												SCORE:	dock-full-ini_mTRPM8_6NR2_pocketonly_relaxed_0262677	69	802A	ASP	281	1X	X00	-1.033	0	-1.033						-1.033
												SCORE:	dock-full-ini_mTRPM8_6NR2_pocketonly_relaxed_0293248	69	802A	ASP	281	1X	X00	-1.036	0.002	-1.034						-1.034
												SCORE:	dock-full-ini_mTRPM8_6NR2_pocketonly_relaxed_0374113	69	802A	ASP	281	1X	X00	-1.021	0	-1.021						-1.021
												SCORE:	dock-full-ini_mTRPM8_6NR2_pocketonly_relaxed_0430158	69	802A	ASP	281	1X	X00	-0.957	0.017	-0.94						-0.94
												SCORE:	dock-full-ini_mTRPM8_6NR2_pocketonly_relaxed_0506963	69	802A	ASP	281	1X	X00	-1.037	0.001	-1.036		Ave	-0.0098			-1.036
												SCORE:	dock-full-ini_mTRPM8_6NR2_pocketonly_relaxed_0025720	72	805A	GLY	281	1X	X00	-0.016	0	-0.016		stdev	0.00308401				-0.016	-0.016	-0.011	-0.006	-0.008	-0.01	-0.011	-0.011	-0.011	-0.005	-0.009
												SCORE:	dock-full-ini_mTRPM8_6NR2_pocketonly_relaxed_0063231	72	805A	GLY	281	1X	X00	-0.011	0	-0.011		N	10				-0.011
												SCORE:	dock-full-ini_mTRPM8_6NR2_pocketonly_relaxed_0148310	72	805A	GLY	281	1X	X00	-0.006	0	-0.006		sem	0.000975249				-0.006
												SCORE:	dock-full-ini_mTRPM8_6NR2_pocketonly_relaxed_0190010	72	805A	GLY	281	1X	X00	-0.008	0	-0.008							-0.008
												SCORE:	dock-full-ini_mTRPM8_6NR2_pocketonly_relaxed_0237674	72	805A	GLY	281	1X	X00	-0.01	0	-0.01							-0.01
												SCORE:	dock-full-ini_mTRPM8_6NR2_pocketonly_relaxed_0262677	72	805A	GLY	281	1X	X00	-0.011	0	-0.011							-0.011
												SCORE:	dock-full-ini_mTRPM8_6NR2_pocketonly_relaxed_0293248	72	805A	GLY	281	1X	X00	-0.011	0	-0.011							-0.011
												SCORE:	dock-full-ini_mTRPM8_6NR2_pocketonly_relaxed_0374113	72	805A	GLY	281	1X	X00	-0.011	0	-0.011							-0.011
												SCORE:	dock-full-ini_mTRPM8_6NR2_pocketonly_relaxed_0430158	72	805A	GLY	281	1X	X00	-0.005	0	-0.005							-0.005
												SCORE:	dock-full-ini_mTRPM8_6NR2_pocketonly_relaxed_0506963	72	805A	GLY	281	1X	X00	-0.009	0	-0.009		Ave	-0.4141				-0.009
												SCORE:	dock-full-ini_mTRPM8_6NR2_pocketonly_relaxed_0025720	73	806A	LEU	281	1X	X00	-0.713	0.293	-0.42		stdev	0.0264258			-0.42		-0.42	-0.431	-0.379	-0.385	-0.408	-0.448	-0.403	-0.405	-0.4	-0.462
												SCORE:	dock-full-ini_mTRPM8_6NR2_pocketonly_relaxed_0063231	73	806A	LEU	281	1X	X00	-0.64	0.209	-0.431		N	10			-0.431
												SCORE:	dock-full-ini_mTRPM8_6NR2_pocketonly_relaxed_0148310	73	806A	LEU	281	1X	X00	-0.615	0.236	-0.379		sem	0.00835657			-0.379
												SCORE:	dock-full-ini_mTRPM8_6NR2_pocketonly_relaxed_0190010	73	806A	LEU	281	1X	X00	-0.624	0.239	-0.385						-0.385
												SCORE:	dock-full-ini_mTRPM8_6NR2_pocketonly_relaxed_0237674	73	806A	LEU	281	1X	X00	-0.643	0.235	-0.408						-0.408
												SCORE:	dock-full-ini_mTRPM8_6NR2_pocketonly_relaxed_0262677	73	806A	LEU	281	1X	X00	-0.653	0.205	-0.448						-0.448
												SCORE:	dock-full-ini_mTRPM8_6NR2_pocketonly_relaxed_0293248	73	806A	LEU	281	1X	X00	-0.669	0.266	-0.403						-0.403
												SCORE:	dock-full-ini_mTRPM8_6NR2_pocketonly_relaxed_0374113	73	806A	LEU	281	1X	X00	-0.638	0.233	-0.405						-0.405
												SCORE:	dock-full-ini_mTRPM8_6NR2_pocketonly_relaxed_0430158	73	806A	LEU	281	1X	X00	-0.577	0.177	-0.4						-0.4
												SCORE:	dock-full-ini_mTRPM8_6NR2_pocketonly_relaxed_0506963	73	806A	LEU	281	1X	X00	-0.644	0.182	-0.462		Ave	-0.0002			-0.462
												SCORE:	dock-full-ini_mTRPM8_6NR2_pocketonly_relaxed_0025720	105	838A	ILE	281	1X	X00	0	0	0		stdev	0.000421637				0	0	0	0	0	0	-0.001	-0.001	0	0	0
												SCORE:	dock-full-ini_mTRPM8_6NR2_pocketonly_relaxed_0063231	105	838A	ILE	281	1X	X00	0	0	0		N	10				0
												SCORE:	dock-full-ini_mTRPM8_6NR2_pocketonly_relaxed_0148310	105	838A	ILE	281	1X	X00	0	0	0		sem	0.000133333				0
												SCORE:	dock-full-ini_mTRPM8_6NR2_pocketonly_relaxed_0190010	105	838A	ILE	281	1X	X00	0	0	0							0
												SCORE:	dock-full-ini_mTRPM8_6NR2_pocketonly_relaxed_0237674	105	838A	ILE	281	1X	X00	0	0	0							0
												SCORE:	dock-full-ini_mTRPM8_6NR2_pocketonly_relaxed_0262677	105	838A	ILE	281	1X	X00	-0.001	0	-0.001							-0.001
												SCORE:	dock-full-ini_mTRPM8_6NR2_pocketonly_relaxed_0293248	105	838A	ILE	281	1X	X00	-0.001	0	-0.001							-0.001
												SCORE:	dock-full-ini_mTRPM8_6NR2_pocketonly_relaxed_0374113	105	838A	ILE	281	1X	X00	0	0	0							0
												SCORE:	dock-full-ini_mTRPM8_6NR2_pocketonly_relaxed_0430158	105	838A	ILE	281	1X	X00	0	0	0							0
												SCORE:	dock-full-ini_mTRPM8_6NR2_pocketonly_relaxed_0506963	105	838A	ILE	281	1X	X00	0	0	0		Ave	-2.809				0
												SCORE:	dock-full-ini_mTRPM8_6NR2_pocketonly_relaxed_0025720	106	839A	PHE	281	1X	X00	-3.008	0.337	-2.671		stdev	0.138451			-2.671		-2.671	-2.656	-2.637	-2.922	-2.94	-2.992	-2.956	-2.791	-2.689	-2.836
												SCORE:	dock-full-ini_mTRPM8_6NR2_pocketonly_relaxed_0063231	106	839A	PHE	281	1X	X00	-3.042	0.386	-2.656		N	10			-2.656
												SCORE:	dock-full-ini_mTRPM8_6NR2_pocketonly_relaxed_0148310	106	839A	PHE	281	1X	X00	-3.128	0.491	-2.637		sem	0.043782			-2.637
												SCORE:	dock-full-ini_mTRPM8_6NR2_pocketonly_relaxed_0190010	106	839A	PHE	281	1X	X00	-3.258	0.336	-2.922						-2.922
												SCORE:	dock-full-ini_mTRPM8_6NR2_pocketonly_relaxed_0237674	106	839A	PHE	281	1X	X00	-3.267	0.327	-2.94						-2.94
												SCORE:	dock-full-ini_mTRPM8_6NR2_pocketonly_relaxed_0262677	106	839A	PHE	281	1X	X00	-3.329	0.337	-2.992						-2.992
												SCORE:	dock-full-ini_mTRPM8_6NR2_pocketonly_relaxed_0293248	106	839A	PHE	281	1X	X00	-3.317	0.361	-2.956						-2.956
												SCORE:	dock-full-ini_mTRPM8_6NR2_pocketonly_relaxed_0374113	106	839A	PHE	281	1X	X00	-3.147	0.356	-2.791						-2.791
												SCORE:	dock-full-ini_mTRPM8_6NR2_pocketonly_relaxed_0430158	106	839A	PHE	281	1X	X00	-3.186	0.497	-2.689						-2.689
												SCORE:	dock-full-ini_mTRPM8_6NR2_pocketonly_relaxed_0506963	106	839A	PHE	281	1X	X00	-3.187	0.351	-2.836		Ave	-0.0267			-2.836
												SCORE:	dock-full-ini_mTRPM8_6NR2_pocketonly_relaxed_0025720	107	840A	THR	281	1X	X00	-0.016	0	-0.016		stdev	0.0184514				-0.016	-0.016	-0.013	-0.017	-0.037	-0.046	-0.052	-0.054	-0.015	-0.007	-0.01
												SCORE:	dock-full-ini_mTRPM8_6NR2_pocketonly_relaxed_0063231	107	840A	THR	281	1X	X00	-0.013	0	-0.013		N	10				-0.013
												SCORE:	dock-full-ini_mTRPM8_6NR2_pocketonly_relaxed_0148310	107	840A	THR	281	1X	X00	-0.017	0	-0.017		sem	0.00583486				-0.017
												SCORE:	dock-full-ini_mTRPM8_6NR2_pocketonly_relaxed_0190010	107	840A	THR	281	1X	X00	-0.037	0	-0.037							-0.037
												SCORE:	dock-full-ini_mTRPM8_6NR2_pocketonly_relaxed_0237674	107	840A	THR	281	1X	X00	-0.046	0	-0.046							-0.046
												SCORE:	dock-full-ini_mTRPM8_6NR2_pocketonly_relaxed_0262677	107	840A	THR	281	1X	X00	-0.052	0	-0.052							-0.052
												SCORE:	dock-full-ini_mTRPM8_6NR2_pocketonly_relaxed_0293248	107	840A	THR	281	1X	X00	-0.054	0	-0.054							-0.054
												SCORE:	dock-full-ini_mTRPM8_6NR2_pocketonly_relaxed_0374113	107	840A	THR	281	1X	X00	-0.015	0	-0.015							-0.015
												SCORE:	dock-full-ini_mTRPM8_6NR2_pocketonly_relaxed_0430158	107	840A	THR	281	1X	X00	-0.007	0	-0.007							-0.007
												SCORE:	dock-full-ini_mTRPM8_6NR2_pocketonly_relaxed_0506963	107	840A	THR	281	1X	X00	-0.01	0	-0.01		Ave	-1.9895				-0.01
												SCORE:	dock-full-ini_mTRPM8_6NR2_pocketonly_relaxed_0025720	109	842A	ARG	281	1X	X00	-2.464	0.51	-1.954		stdev	0.0698797			-1.954		-1.954	-2.087	-2.032	-1.96	-1.905	-1.902	-1.922	-2.01	-2.048	-2.075
												SCORE:	dock-full-ini_mTRPM8_6NR2_pocketonly_relaxed_0063231	109	842A	ARG	281	1X	X00	-2.504	0.417	-2.087		N	10			-2.087
												SCORE:	dock-full-ini_mTRPM8_6NR2_pocketonly_relaxed_0148310	109	842A	ARG	281	1X	X00	-2.462	0.43	-2.032		sem	0.0220979			-2.032
												SCORE:	dock-full-ini_mTRPM8_6NR2_pocketonly_relaxed_0190010	109	842A	ARG	281	1X	X00	-2.481	0.521	-1.96						-1.96
												SCORE:	dock-full-ini_mTRPM8_6NR2_pocketonly_relaxed_0237674	109	842A	ARG	281	1X	X00	-2.512	0.607	-1.905						-1.905
												SCORE:	dock-full-ini_mTRPM8_6NR2_pocketonly_relaxed_0262677	109	842A	ARG	281	1X	X00	-2.481	0.579	-1.902						-1.902
												SCORE:	dock-full-ini_mTRPM8_6NR2_pocketonly_relaxed_0293248	109	842A	ARG	281	1X	X00	-2.439	0.517	-1.922						-1.922
												SCORE:	dock-full-ini_mTRPM8_6NR2_pocketonly_relaxed_0374113	109	842A	ARG	281	1X	X00	-2.516	0.506	-2.01						-2.01
												SCORE:	dock-full-ini_mTRPM8_6NR2_pocketonly_relaxed_0430158	109	842A	ARG	281	1X	X00	-2.448	0.4	-2.048						-2.048
												SCORE:	dock-full-ini_mTRPM8_6NR2_pocketonly_relaxed_0506963	109	842A	ARG	281	1X	X00	-2.508	0.433	-2.075		Ave	-0.6874			-2.075
												SCORE:	dock-full-ini_mTRPM8_6NR2_pocketonly_relaxed_0025720	110	843A	LEU	281	1X	X00	-1.029	0.329	-0.7		stdev	0.0396154				-0.7	-0.7	-0.732	-0.601	-0.705	-0.698	-0.718	-0.726	-0.657	-0.672	-0.665
												SCORE:	dock-full-ini_mTRPM8_6NR2_pocketonly_relaxed_0063231	110	843A	LEU	281	1X	X00	-1.09	0.358	-0.732		N	10				-0.732
												SCORE:	dock-full-ini_mTRPM8_6NR2_pocketonly_relaxed_0148310	110	843A	LEU	281	1X	X00	-1.027	0.426	-0.601		sem	0.0125275				-0.601
												SCORE:	dock-full-ini_mTRPM8_6NR2_pocketonly_relaxed_0190010	110	843A	LEU	281	1X	X00	-1.093	0.388	-0.705							-0.705
												SCORE:	dock-full-ini_mTRPM8_6NR2_pocketonly_relaxed_0237674	110	843A	LEU	281	1X	X00	-1.099	0.401	-0.698							-0.698
												SCORE:	dock-full-ini_mTRPM8_6NR2_pocketonly_relaxed_0262677	110	843A	LEU	281	1X	X00	-1.13	0.412	-0.718							-0.718
												SCORE:	dock-full-ini_mTRPM8_6NR2_pocketonly_relaxed_0293248	110	843A	LEU	281	1X	X00	-1.138	0.412	-0.726							-0.726
												SCORE:	dock-full-ini_mTRPM8_6NR2_pocketonly_relaxed_0374113	110	843A	LEU	281	1X	X00	-1.011	0.354	-0.657							-0.657
												SCORE:	dock-full-ini_mTRPM8_6NR2_pocketonly_relaxed_0430158	110	843A	LEU	281	1X	X00	-1.007	0.335	-0.672							-0.672
												SCORE:	dock-full-ini_mTRPM8_6NR2_pocketonly_relaxed_0506963	110	843A	LEU	281	1X	X00	-1.019	0.354	-0.665		Ave	-0.001				-0.665
												SCORE:	dock-full-ini_mTRPM8_6NR2_pocketonly_relaxed_0190010	111	844A	ILE	281	1X	X00	-0.001	0	-0.001		stdev	0					-0.001	-0.001	-0.001	-0.001	-0.001
												SCORE:	dock-full-ini_mTRPM8_6NR2_pocketonly_relaxed_0237674	111	844A	ILE	281	1X	X00	-0.001	0	-0.001		N	4					-0.001
												SCORE:	dock-full-ini_mTRPM8_6NR2_pocketonly_relaxed_0262677	111	844A	ILE	281	1X	X00	-0.001	0	-0.001		sem	0					-0.001
												SCORE:	dock-full-ini_mTRPM8_6NR2_pocketonly_relaxed_0293248	111	844A	ILE	281	1X	X00	-0.001	0	-0.001		Ave	-0.203					-0.001
												SCORE:	dock-full-ini_mTRPM8_6NR2_pocketonly_relaxed_0025720	113	846A	ILE	281	1X	X00	-0.477	0.275	-0.202		stdev	0.0377536				-0.202		-0.202	-0.173	-0.175	-0.212	-0.239	-0.237	-0.264	-0.21	-0.181	-0.137
												SCORE:	dock-full-ini_mTRPM8_6NR2_pocketonly_relaxed_0063231	113	846A	ILE	281	1X	X00	-0.471	0.298	-0.173		N	10				-0.173
												SCORE:	dock-full-ini_mTRPM8_6NR2_pocketonly_relaxed_0148310	113	846A	ILE	281	1X	X00	-0.463	0.288	-0.175		sem	0.0119387				-0.175
												SCORE:	dock-full-ini_mTRPM8_6NR2_pocketonly_relaxed_0190010	113	846A	ILE	281	1X	X00	-0.448	0.236	-0.212							-0.212
												SCORE:	dock-full-ini_mTRPM8_6NR2_pocketonly_relaxed_0237674	113	846A	ILE	281	1X	X00	-0.43	0.191	-0.239							-0.239
												SCORE:	dock-full-ini_mTRPM8_6NR2_pocketonly_relaxed_0262677	113	846A	ILE	281	1X	X00	-0.442	0.205	-0.237							-0.237
												SCORE:	dock-full-ini_mTRPM8_6NR2_pocketonly_relaxed_0293248	113	846A	ILE	281	1X	X00	-0.431	0.167	-0.264							-0.264
												SCORE:	dock-full-ini_mTRPM8_6NR2_pocketonly_relaxed_0374113	113	846A	ILE	281	1X	X00	-0.468	0.258	-0.21							-0.21
												SCORE:	dock-full-ini_mTRPM8_6NR2_pocketonly_relaxed_0430158	113	846A	ILE	281	1X	X00	-0.478	0.297	-0.181							-0.181
												SCORE:	dock-full-ini_mTRPM8_6NR2_pocketonly_relaxed_0506963	113	846A	ILE	281	1X	X00	-0.479	0.342	-0.137							-0.137

## Sheet: Fig. 2d
	concentration (microM)	1	2	3	4	5	6	7	ave	sem
R842K : menthol
	20				0.0205646	0.00515672		0.0174556	0.0143923	0.00470421
	100	0.23752	0.186459	0.154092	0.29768	0.292717	0.199965	0.29247	0.237272	0.0221805
	500	0.680203	0.722085	0.590994	0.671789	0.775103	0.601038	0.700859	0.677439	0.0246061
	1000	0.892017	0.878118	0.801194	0.848496	0.818178	0.791699	0.742463	0.824595	0.0197594
	2000	0.921852	0.880763	0.802565	0.778919	0.776982	0.812103	0.729174	0.814623	0.024889
	concentration (microM)	1	2	3	ave	sem
WT : menthone	100	0.0265494		0.0275498	0.0270496	0.000500164
	700			0.111807	0.111807
	800	0.338582	0.152273	0.178174	0.22301	0.058268
	1000	0.395755	0.409624	0.440567	0.415315	0.0132453
	5000	0.584006	0.685069	0.490251	0.586442	0.0562521
	10000	0.562014	0.630029		0.596021	0.0340077
	concentration (microM)	1	2	3	4	ave	sem
R842K : menthone	800	0.056305	0.0332907	0.0384697	0.0324785	0.040136	0.0055506
	1000	0.0725922	0.0541132	0.0467949	0.0421519	0.0539131	0.00669542
	5000	0.219478	0.153607	0.0990952	0.081836	0.138504	0.0310232
	concentration (microM)	1	2	3	ave	sem
	1	0.0245262			0.0245262
WT:menthol	10	0.0207164	0.0290884		0.0249024	0.00418599
	20	0.034116	0.0758696	0.0190031	0.0429962	0.0170058
	30	0.143513	0.096691	0.0290751	0.0897598	0.0332167
	100	0.425637	0.4532	0.400258	0.426365	0.0152872
	500	0.79604	0.730219	0.754836	0.760365	0.0192009
	1000	0.846879	0.769243	0.788216	0.801446	0.0233674

## Sheet: Fig. 2e
WT_menthol			R842K_menthol			WT_menthone			R842K_menthone
Ave (microM)	1062.25		Ave (microM)	8709.75		Ave (microM)	1588.89		Ave (microM)	1778.29
STDEV	880.03		STDEV	2006.75		STDEV	377.56		STDEV	830.431
N	5		N	3		N	3		N	4
SEM	393.562		SEM	1158.6		SEM	217.984		SEM	415.215
	2039.68			8475.51			1403.52			2993.78
	1980.32			6830.39			2023.3			1506.13
	350.337			10823.3			1339.84			1496.88
	685.313									1116.35
	255.591

## Sheet: Fig. 2f
WT_menthol			R842K_menthol			WT_menthone			R842K_menthone
Ave	4.67216		Ave	18.3882		Ave	0.957433		Ave	0.245966
STDEV	3.20226		STDEV	5.78833		STDEV	0.301142		STDEV	0.172505
N	5		N	3		N	3		N	4
SEM	1.4321		SEM	3.34189		SEM	0.173864		SEM	0.0862524
	10.3366			24.6476			1.13033			0.495694
	3.38366			13.2288			1.13226			0.22122
	3.1365			17.2882			0.609706			0.155717
	3.91545									0.111235
	2.5886

## Sheet: Fig. 2g
Coupling Energy (kT)		Y745F	L797A	W798A	D802I	D802L	D802S	R842K	Y1005F
	Ave	0.585839	0.673081	1.06124	0.776961	1.5954	1.42452	2.06579	1.41557
	SEM	0.238868	0.363867	0.271207	0.190808	0.184545	0.196195	0.227783	0.210131
	Omega(X1/X2)	Y745F	L797A	W798A	D802I	D802L	D802S	R842K	Y1005F
	Ave	0.556639	0.510134	2.88997	0.459801	0.202828	0.240624	0.126718	4.11884
	SEM	0.289137	0.337955	1.61307	0.210821	0.0913109	0.112029	0.0640913	1.99175
Ratio	X1	X2	X2	X2	X2	X2	X2	X2	X2
Ave	0.620643	1.11498	1.21663	0.214758	1.34981	3.05995	2.5793	4.89783	0.150684
SEM	0.265936	0.327379	0.614707	0.0768183	0.22026	0.422579	0.469718	1.31618	0.0337749
	Menthol
	WT	Y745F	L797A	W798A	D802I	D802L	D802S	R842K	Y1005F
Ave	966.161	1728.97	13248.9	551.801	2421.92	3372.54	4925.19	8709.75	1705.97
SEM	391.255	506.567	5854.76	79.5704	327.213	344.176	834.466	1158.6	30.754
	Menthone
	WT	Y745F	L797A	W798A	D802I	D802L	D802S	R842K	Y1005F
Ave	1556.71	1550.67	10889.9	2569.41	1794.28	1102.15	1909.5	1778.29	11321.5
SEM	217.984	29.8029	2667.54	841.078	164.194	102.547	127.498	415.215	2529.43

## Sheet: Fig. 3c
	concentration (microM)	1	2	3	ave	sem
WT : 3-Methylcyclohexanol
	100	0.0375809			0.0375809
	500	0.0748033	0.0637038	0.0548104	0.0644391	0.00578316
	1000	0.0993864	0.120742	0.09185	0.103993	0.00865248
	5000	0.10921	0.150336	0.148279	0.135942	0.0133792
	10000	0.1156	0.168984	0.150213	0.144932	0.0156353
	concentration (microM)	1	2	3	4	ave	sem
I846V : 3-Methylcyclohexanol			0.045109	0.11321		0.0791594	0.0340504
	100	0.399974	0.340987	0.256286	0.202556	0.29995	0.0438567
	500	0.509708	0.402146	0.466425	0.33633	0.428652	0.0378844
	5000	0.661407	0.7654	0.640516	0.651506	0.679707	0.0288811
	10000	0.668948	0.733439	0.629086	0.712472	0.685986	0.0232401
	concentration (microM)	1	2	3	4	5	6	7	8	9	10	11	ave	sem
I846V : menthol	1				0.20847	0.0775019	0.0626543	0.0322247	0.0409179	0.0513659	0.0637231	0.0835125	0.0775463	0.0196717
	20	0.204784	0.243368	0.221834	0.548005	0.248974	0.193607	0.143027	0.189566	0.264699	0.255362	0.339567	0.259345	0.0326513
	100	0.505492	0.684577	0.621325	0.8476	0.884393	0.763609	0.540586	0.571939	0.735314	0.716113	0.813673	0.698602	0.0381758
	500	0.611017	0.636987	0.605071	0.88299	0.995647	0.840052	0.643436	0.658713	0.879163	0.821481	0.91934	0.772172	0.0430624
	2000	0.879797	0.81058	0.802774	0.882031		0.570694		0.678447				0.770721	0.0501428
	concentration (microM)	1	2	3	ave	sem
WT:menthol	1	0.0245262			0.0245262
	10	0.0207164	0.0290884		0.0249024	0.00418599
	20	0.034116	0.0758696	0.0190031	0.0429962	0.0170058
	30	0.143513	0.096691	0.0290751	0.0897598	0.0332167
	100	0.425637	0.4532	0.400258	0.426365	0.0152872
	500	0.79604	0.730219	0.754836	0.760365	0.0192009
	1000	0.846879	0.769243	0.788216	0.801446	0.0233674

## Sheet: Fig. 3e
WT_menthol			I846V_menthol			WT_3-methylcyclohexanol			I846V_3-methylcyclohexanol
Ave (microM)	966.161		Ave (microM)	119.819		Ave (microM)	630.864		Ave (microM)	5292.86
STDEV	874.873		STDEV	39.8113		STDEV	324.45		STDEV	4866.68
N	5		N	5		N	3		N	4
SEM	391.255		SEM	17.8041		SEM	187.321		SEM	2433.34
	1612.62			97.6377			270.189			1598.49
	2136.87			115.522			723.437			2659.21
	351.783			188.539			898.967			12358.6
	658.312			88.34						4555.12
	71.223			109.054

## Sheet: Fig. 3f
WT_menthol			I846V_menthol			WT_3-methylcyclohexanol			I846V_3-methylcyclohexanol
Ave	4.64214		Ave	5.98097		Ave	0.173661		Ave	5.48585
STDEV	2.23029		STDEV	7.90183		STDEV	0.0194902		STDEV	5.88042
N	4		N	5		N	3		N	4
SEM	1.11514		SEM	3.53381		SEM	0.0112527		SEM	2.94021
	7.96299			2.56837			0.153223			2.49047
	3.7302			2.46933			0.192039			2.46933
	3.15357			20.1104			0.17572			14.3054
	3.72179			2.67823						2.67823
				2.07853

## Sheet: Fig. 3g
Coupling Energy (kT)		Y745F	L843A	V775A	L843I	L843V	I846V	F839A
	Ave	1.29045	1.96355	0.855181	1.57773	0.239228	4.21438	1.49185
	SEM	0.334152	0.647998	0.260003	0.278997	0.271833	0.395818	0.329038
	Omega(X1/X2)	Y745F	L843A	V775A	L843I	L843V	I846V	F839A
	Ave	0.275147	0.14036	0.425206	4.84397	1.27027	67.6519	4.44531
	SEM	0.173311	0.13402	0.231702	2.74787	0.709951	47.1432	2.77478
Ratio	X1	X2	X2	X2	X2	X2	X2	X2
Ave	1.53149	5.56608	10.9112	3.60175	0.316164	1.20564	0.0226378	0.344518
SEM	0.769042	2.11656	8.86128	0.762141	0.0834372	0.295838	0.0109376	0.127738
	Menthol
	WT	Y745F	L843A	V775A	L843I	L843V	I846V	F839A
Ave	966.161	1728.97	15484.3	2483.98	302.29	1153.5	119.819	945.499
SEM	391.255	506.567	11019.8	203.214	72.6603	247.756	17.8041	214.943
	3-menthylcyclohexanol
	WT	Y745F	L843A	V775A	L843I	L843V	I846V	F839A
Ave	630.864	310.625	1419.12	689.657	956.117	956.751	5292.86	2744.41
SEM	187.321	75.2941	555.226	134.585	104.167	113.516	2433.34	803.846

[truncated: 8 more sheets: Fig. 4b, Fig. 4c, Fig. 4d, Fig. 4e, Fig. 5f, Fig. 6, Fig. S6c, Fig. S7c]
